# Supplementary material for: Elucidating the callus-to-shoot-forming mechanism in Capsicum annuum ‘Dempsey’ through comparative transcriptome analyses
Source: BMC Plant Biol. 2024 May 7;24:367. doi: 10.1186/s12870-024-05033-4 (PMC11075324; doi:10.1186/s12870-024-05033-4)
Supplement: Supplementary file 4 — Supplementary Material 4: Data S1 Annotation and differential expression data for C. annuum ‘Dempsey’ with four other species for comparison. Data S2 DiVenn 2.0 differential expression data for the callus transcriptomes of C. annuum ‘Dempsey’ and four other species. Data S3 DiVenn 2.0 differential expression data for the shoot transcriptomes of C. annuum ‘Dempsey’ and four other species. Data S4 Phytohormone-related gene expression in K-means clusters 1, 3, and 5 of C. annuum ‘Dempsey’ and four other species. [file 12870_2024_5033_MOESM4_ESM.xlsx]

## Sheet: Data S1
Data S1 Annotation and differential expression data for C. annuum 'Dempsey' with four other species for comparison
Capsicum annuum 'Dempsey'																										Capsicum annuum 'Zunla-1'						Capsicum annuum 'UCD-10X-F1'						Capsicum baccatum 'PBC81'					Capsicum baccatum (Shu et al. 2022)
						Cluster	Raw count						TMM-normailized count							Callus vs. WT		Shoot vs. WT		Shoot vs. Callus		Annotation						Annotation						Annotation					HNUCb226	HNUCb226-[S2 vs. S1]		HNUCb226-[S3 vs. S1]		HNUCb81	HNUCb81-[S2 vs. S1]
Gene-ID	AA	Chromosome	Start	End	Strand	K-means	WT1	WT2	Callus1	Callus2	Shoot1	Shoot2	WT1	WT2	Callus1	Callus2	Shoot1	Shoot2	logCPM	logFC	FDR	logFC	FDR	logFC	FDR	RefSeq-ID	Gene-ID	Description	Similarity	E-value	Bitscore	RefSeq-ID	Gene-ID	Description	Similarity	E-value	Bitscore	Accession	Description	Similarity	E-value	Bitscore	logCPM	logFC	FDR	logFC	FDR	logCPM	logFC
CaDEM01G00010	191	chr1	15727	16382	+	NA	0	0	1	1	0	0	-	-	-	-	-	-	-	-	-	-	-	-	-	-	-	-	-	-	-	-	-	-	-	-	-	-	-	-	-	-	-	-	-	-	-	-	-
CaDEM01G00020	135	chr1	64937	65344	+	NA	0	0	0	0	0	0	-	-	-	-	-	-	-	-	-	-	-	-	-	-	-	-	-	-	-	-	-	-	-	-	-	-	-	-	-	-	-	-	-	-	-	-	-
CaDEM01G00030	546	chr1	94458	96410	-	NA	0	0	0	0	0	0	-	-	-	-	-	-	-	-	-	-	-	-	-	XP_016573958.1	LOC107871521	uncharacterized protein LOC107871521	65.672	1.3e-172	497	XP_047268296.1	LOC124898654	uncharacterized LOC124898654	93.811	0	602	-	-	-	-	-	-	-	-	-	-	-	-
CaDEM01G00040	626	chr1	103450	113088	-	NA	1	0	3	3	0	0	-	-	-	-	-	-	-	-	-	-	-	-	-	XP_016550656.1	LOC107850558	LOW QUALITY PROTEIN: probable leucine-rich repeat receptor-like protein kinase At1g35710	68.041	0	587	XP_047257725.1	LOC124889781	probable leucine-rich repeat receptor-like protein kinase At1g35710	83.729	3.26e-164	472	CQW23_34061	hypothetical protein	55.717	1.34e-144	461	1.74622	0.406723	0.39366	0.746325	0.117822	1.77334	-0.611043
CaDEM01G00050	587	chr1	142505	152012	-	2	1107	99	1	0	2	2	305.985	25.9819	0.692417	0.466898	0.845806	0.926407	5.79502	-10.0171	0.00769704	-8.27313	0.0125788	1.744	0.734501	XP_016565030.1	LOC107863573	pre-mRNA-processing protein 40A-like	74.119	0	907	XP_047257726.1	LOC107850262	pre-mRNA-processing protein 40A	75.229	0	920	CQW23_29237	hypothetical protein	75.176	0	825	6.56118	-0.282795	0.185418	-0.1357	0.511437	5.45843	-0.403933
CaDEM01G00060	136	chr1	154541	155958	+	NA	27	5	0	0	2	0	7.91856	1.75554	0.466898	0.466898	0.845806	0.466898	0.913745	-7.26436	0.0476034	-4.35443	0.0811552	2.90993	0.647589	XP_016567136.1	LOC107865101	ADP,ATP carrier protein, mitochondrial-like	92.647	3.67e-89	255	XP_047259088.1	LOC124891386	ADP,ATP carrier protein, mitochondrial-like	73.881	5.77e-63	189	CQW23_29577	hypothetical protein	70.701	6.82e-70	206	-	-	-	-	-	-	-
CaDEM01G00070	744	chr1	165118	180321	-	NA	0	0	0	1	0	0	-	-	-	-	-	-	-	-	-	-	-	-	-	XP_016553984.1	LOC107853509	calpain-type cysteine protease DEK1-like	90.074	0	723	XP_047259255.1	LOC107853509	calpain-type cysteine protease DEK1	90.558	7.9e-140	410	CQW23_31158	Calpain-type cysteine protease DEK1	89.083	0	785	0.789967	-1.06091	0.134168	-0.870842	0.19378	0.0186509	-1.92763
CaDEM01G00080	1296	chr1	181415	204315	+	NA	16	6	20	11	9	5	4.8827	2.01326	4.97727	3.12836	2.17198	1.61567	1.63688	0.342742	0.688618	-0.963833	0.334573	-1.30658	0.503101	XP_016548990.1	LOC107848760	calpain-type cysteine protease ADL1-like	77.744	5.17e-163	491	XP_047260918.1	LOC107854172	calpain-type cysteine protease ADL1	98.182	3.3e-144	438	CQW23_33418	Calpain-type cysteine protease DEK1	70.201	0	1260	-1.14859	1.4637	0.406405	1.89164	0.238654	0.793879	5.80441
CaDEM01G00090	362	chr1	247274	250472	+	NA	24	26	34	33	12	14	7.0906	7.16782	8.13453	8.45128	2.74034	3.68346	2.62586	0.231285	0.713018	-1.28488	0.126729	-1.51616	0.335469	XP_016554563.1	LOC107854076	uncharacterized protein LOC107854076	99.213	0	515	XP_047255988.1	LOC107856753	protein APEM9, transcript variant X1	94.094	5.09e-167	470	-	-	-	-	-	-	-	-	-	-	-	-
CaDEM01G00100	147	chr1	260903	262893	+	NA	2	0	0	0	1	0	-	-	-	-	-	-	-	-	-	-	-	-	-	-	-	-	-	-	-	-	-	-	-	-	-	-	-	-	-	-	-	-	-	-	-	-	-
CaDEM01G00110	83	chr1	450739	451129	+	NA	0	0	0	0	0	0	-	-	-	-	-	-	-	-	-	-	-	-	-	XP_016546962.1	LOC107847286	carotenoid 9,10(9',10')-cleavage dioxygenase 1-like	78.261	1.05e-30	112	XP_047260191.1	LOC107852148	carotenoid 9,10(9',10')-cleavage dioxygenase 1	79.71	2.52e-31	114	CQW23_19403	hypothetical protein	69.565	2.72e-28	105	0.058914	-	-	-	-	-0.544958	-
CaDEM01G00120	282	chr1	506653	509561	-	NA	0	0	0	0	0	0	-	-	-	-	-	-	-	-	-	-	-	-	-	XP_016540265.1	LOC107840843	protein ECERIFERUM 3-like	78.065	7.43e-72	232	XP_016540265.2	LOC107840843	very-long-chain aldehyde decarbonylase CER3	77.419	4.89e-71	230	CQW23_09007	Protein ECERIFERUM 3	66.456	1.37e-128	366	-0.13259	-	-	-	-	-	-
CaDEM01G00130	223	chr1	515175	516618	+	NA	0	0	0	0	0	0	-	-	-	-	-	-	-	-	-	-	-	-	-	XP_016571809.1	LOC107869966	isoleucine N-monooxygenase 2-like	58.719	7.18e-99	297	XP_047268869.1	LOC107869966	phenylalanine N-monooxygenase CYP79D16-like	58.363	5.53e-98	295	CQW23_33500	Valine N-monooxygenase 2	95.946	1.86e-159	440	-	-	-	-	-	-	-
CaDEM01G00140	126	chr1	520078	522534	+	NA	192	136	161	128	166	135	53.4565	35.5179	36.7754	31.4366	31.9162	31.4837	5.19905	-0.370771	0.35304	-0.468817	0.291328	-0.0980469	0.921399	XP_016565021.1	LOC107863563	uncharacterized protein LOC107863563	100	1.67e-92	263	XP_016565021.1	LOC107863563	uncharacterized LOC107863563	100	1.93e-92	263	-	-	-	-	-	-	-	-	-	-	-	-
CaDEM01G00150	444	chr1	529519	530952	-	NA	49	49	64	53	53	50	13.9903	13.0956	14.9001	13.2903	10.5079	11.9546	3.6941	0.0597144	0.909948	-0.280003	0.580911	-0.339718	0.735516	XP_016565012.1	LOC107863550	B3 domain-containing transcription factor NGA1-like isoform X2	92.872	0	898	XP_016565012.1	LOC107863550	B3 domain-containing transcription factor NGA1, transcript variant X3	92.872	0	898	-	-	-	-	-	-	-	-	-	-	-	-
CaDEM01G00160	84	chr1	543892	547051	+	1	73	48	209	157	176	117	20.614	12.8378	47.6003	38.4532	33.8107	27.3481	4.9143	1.41305	0.0267855	0.914005	0.0876714	-0.499046	0.546687	XP_016564994.1	LOC107863545	mitochondrial import inner membrane translocase subunit Tim13	98.81	4.06e-56	167	XP_016564994.2	LOC107863545	mitochondrial import inner membrane translocase subunit Tim13	100	1.15e-56	169	-	-	-	-	-	-	-	-	-	-	-	-
CaDEM01G00170	222	chr1	550799	553427	-	4	487	1691	110	108	168	142	134.873	436.284	25.274	26.5976	32.2951	33.092	6.84034	-3.32725	0.0215641	-2.98211	0.0346087	0.345138	0.835463	XP_016564971.1	LOC107863532	50S ribosomal protein L11, chloroplastic	99.55	5.16e-162	446	XP_016564971.2	LOC107863532	50S ribosomal protein L11, chloroplastic	100	3.01e-163	449	-	-	-	-	-	-	-	-	-	-	-	-
CaDEM01G00180	159	chr1	554271	554750	+	NA	10	25	23	8	23	10	3.22677	6.91009	5.65383	2.40251	4.82433	2.76444	2.10533	-0.484485	0.69941	-0.559976	0.676304	-0.0754912	0.990271	XP_016566597.1	LOC107864670	E3 ubiquitin-protein ligase RHA1B-like	32.927	2.81e-16	72	XP_016566597.1	LOC107864670	brassinosteroid-responsive RING protein 1	32.927	3.24e-16	72	-	-	-	-	-	-	-	-	-	-	-	-
CaDEM01G00190	376	chr1	558922	563577	+	NA	3	52	9	5	8	10	1.29486	13.8687	2.49657	1.67665	1.98253	2.76444	1.98708	-1.57454	0.415368	-1.50294	0.444741	0.0716022	0.996351	XP_016564958.1	LOC107863523	beta-1,6-galactosyltransferase GALT31A isoform X2	91.932	0	769	XP_047269539.1	LOC107863523	beta-1,6-galactosyltransferase GALT31A, transcript variant X1	91.932	0	769	-	-	-	-	-	-	-	-	-	-	-	-
CaDEM01G00200	507	chr1	591625	601349	+	NA	140	96	146	136	188	134	39.1052	25.2088	33.3926	33.3722	36.0842	31.254	5.04753	0.0838191	0.851116	0.0868578	0.858677	0.00303872	1	XP_016564941.1	LOC107863507	snRNA-activating protein complex subunit-like	98.028	0	1028	XP_047269546.1	LOC107863507	snRNA-activating protein complex subunit, transcript variant X2	97.83	0	1028	-	-	-	-	-	-	-	-	-	-	-	-
CaDEM01G00210	416	chr1	622476	625631	+	4	1527	3159	232	169	296	322	421.9	814.628	52.7872	41.3566	56.5452	74.4478	7.92745	-3.65353	0.0102474	-3.21615	0.0177543	0.437378	0.729565	XP_016564922.1	LOC107863500	uncharacterized protein LOC107863500	100	0	858	XP_016564922.2	LOC107863500	uncharacterized LOC107863500	99.519	0	853	CQW23_00119	hypothetical protein	99.263	0	837	10.0921	-1.45157	0.00870169	-2.11996	0.00134013	8.23381	-0.812809
CaDEM01G00220	83	chr1	627153	627404	-	NA	0	0	0	0	0	1	-	-	-	-	-	-	-	-	-	-	-	-	-	XP_016564234.1	LOC107863008	uncharacterized protein LOC107863008	60	0.000146	37.4	XP_016564234.1	LOC107863008	uncharacterized LOC107863008	60	0.000169	37.4	-	-	-	-	-	-	-	-	-	-	-	-
CaDEM01G00230	85	chr1	630372	630838	+	NA	208	198	276	196	314	245	57.8723	51.497	62.7101	47.8893	59.9553	56.7567	5.81047	0.00852297	0.983741	0.0974437	0.794328	0.0889208	0.913498	XP_016564911.1	LOC107863489	uncharacterized protein LOC107863489	100	3.27e-57	170	XP_016564911.1	LOC107863489	uncharacterized LOC107863489	100	3.77e-57	170	CQW23_00120	hypothetical protein	100	2.27e-57	170	5.04101	0.706861	0.0403908	0.831503	0.0192967	5.67628	1.18251
CaDEM01G00240	625	chr1	633316	636670	+	2	14782	1650	750	703	970	675	4080.11	425.717	169.606	170.558	184.237	155.551	9.75497	-3.23624	0.0962013	-3.2834	0.111267	-0.0471559	0.996689	XP_016564893.1	LOC107863475	granule-bound starch synthase 1, chloroplastic/amyloplastic isoform X1	100	0	1297	XP_016564893.1	LOC107863475	granule-bound starch synthase 1, chloroplastic/amyloplastic, transcript variant X1	100	0	1297	CQW23_00121	Granule-bound starch synthase 1, chloroplastic/amyloplastic	99.511	0	1269	7.27585	-0.280951	0.35431	-1.01866	0.00743303	7.17044	1.35059
CaDEM01G00250	435	chr1	639146	641314	+	NA	63	80	122	127	158	135	17.8541	21.0851	27.9802	31.1947	30.4006	31.4837	4.73864	0.616848	0.142232	0.685314	0.140074	0.0684669	0.946052	XP_016564886.1	LOC107863464	glucan endo-1,3-beta-glucosidase 11-like	100	0	793	XP_016564886.1	LOC107863464	glucan endo-1,3-beta-glucosidase 11	100	0	793	CQW23_00122	Glucan endo-1,3-beta-glucosidase 11	99.485	0	789	4.91615	2.79167	0.000556951	2.90706	0.000356701	5.96895	1.22536
CaDEM01G00260	952	chr1	641332	652098	-	2	402	263	358	352	488	450	111.414	68.2493	81.2026	85.6336	92.9202	103.856	6.50053	-0.087011	0.862502	0.15431	0.765376	0.241321	0.807602	XP_016564873.1	LOC107863457	ubiquitin carboxyl-terminal hydrolase 9	99.892	0	1938	XP_016564873.2	LOC107863457	ubiquitin carboxyl-terminal hydrolase 9	99.785	0	1935	CQW23_31634	Ubiquitin carboxyl-terminal hydrolase 16	30.57	2.64e-16	84	6.60808	0.103951	0.610442	0.00444627	0.983805	6.39398	0.082777
CaDEM01G00270	1136	chr1	653814	663567	-	NA	270	267	321	300	411	388	74.9835	69.2802	72.8584	73.0522	78.3323	89.6116	6.25473	0.0160092	0.966734	0.218913	0.529539	0.202904	0.77193	XP_016564864.1	LOC107863450	uncharacterized protein LOC107863450	99.208	0	2311	XP_016564864.2	LOC107863450	uncharacterized LOC107863450, transcript variant X2	99.032	0	2308	CQW23_00124	hypothetical protein	98.325	0	2044	5.81363	-1.45289	0.00114276	-1.40618	0.00102924	5.24572	-1.15424
CaDEM01G00280	389	chr1	677175	681242	-	2	151	67	76	88	151	131	42.141	17.7346	17.6063	21.7586	29.0744	30.5647	4.72593	-0.546724	0.451035	0.053773	0.952924	0.600497	0.69582	XP_016564846.1	LOC107863444	alcohol dehydrogenase-like 4	100	0	802	XP_016564846.1	LOC107863444	alcohol dehydrogenase-like 4	100	0	802	CQW23_00125	Alcohol dehydrogenase-like 3	98.972	0	793	5.02774	-0.612598	0.073821	-0.118179	0.712378	5.41928	0.540072
CaDEM01G00290	224	chr1	705985	706719	-	NA	1	3	6	4	19	10	0.742886	1.24008	1.82001	1.4347	4.06652	2.76444	1.05003	1.06645	0.440834	2.38647	0.140459	1.32003	0.591774	XP_016552534.1	LOC107851999	uncharacterized protein LOC107851999	91.803	2.82e-163	450	XP_016552534.1	LOC107851999	uncharacterized LOC107851999	91.803	3.26e-163	450	-	-	-	-	-	-	-	-	-	-	-	-
CaDEM01G00300	250	chr1	735064	736627	+	NA	0	0	1	3	2	0	-	-	-	-	-	-	-	-	-	-	-	-	-	XP_016565056.1	LOC107863580	NAC domain-containing protein 43-like	99.524	1.97e-157	444	XP_016565056.2	LOC107863580	NAC domain-containing protein 43	99.048	1.11e-156	442	CQW23_00126	NAC domain-containing protein 66	99.524	1.46e-157	443	-	-	-	-	-	-	-
CaDEM01G00310	235	chr1	741724	742461	-	NA	1	11	32	40	21	32	0.742886	3.3019	7.6835	10.1449	4.44542	7.81903	2.51672	2.63329	0.0740769	1.98544	0.158215	-0.647846	0.759648	XP_016565068.1	LOC107863586	uncharacterized protein At5g39865-like	95.102	5.64e-169	469	XP_016565068.2	LOC107863586	uncharacterized protein At5g39865	95.102	5.93e-169	469	-	-	-	-	-	-	-	-	-	-	-	-
CaDEM01G00320	176	chr1	744647	745544	+	NA	0	0	0	0	0	0	-	-	-	-	-	-	-	-	-	-	-	-	-	-	-	-	-	-	-	XP_047256253.1	LOC124889008	putative disease resistance RPP13-like protein 1	78.571	8.63e-07	48.5	-	-	-	-	-	-	-	-	-	-	-	-
CaDEM01G00330	430	chr1	752008	755875	+	NA	132	85	170	140	142	127	36.8973	22.3737	38.8051	34.34	27.3693	29.6457	4.98027	0.330894	0.473396	-0.0220904	0.970591	-0.352984	0.719868	XP_016565089.1	LOC107863603	snurportin-1	100	0	902	XP_016565089.1	LOC107863603	snurportin-1, transcript variant X1	100	0	902	-	-	-	-	-	-	-	-	-	-	-	-
CaDEM01G00340	635	chr1	756684	762493	-	NA	215	223	317	276	281	273	59.8042	57.9402	71.9563	67.2453	53.7034	63.1898	5.96125	0.243591	0.462492	-0.0122854	0.97632	-0.255876	0.717443	XP_016565079.1	LOC107863594	probable inactive purple acid phosphatase 27	96.535	0	1274	XP_016565079.2	LOC107863594	probable inactive purple acid phosphatase 27, transcript variant X1	96.22	0	1268	-	-	-	-	-	-	-	-	-	-	-	-
CaDEM01G00350	503	chr1	786509	788990	+	NA	1	21	1	3	13	15	0.742886	5.87918	0.692417	1.19275	2.92979	3.91321	1.35757	-2.26619	0.230162	0.567379	0.72581	2.83357	0.466343	XP_016565101.1	LOC107863609	protein IQ-DOMAIN 1-like	99.404	0	1035	XP_016565101.1	LOC107863609	protein IQ-DOMAIN 18	99.404	0	1035	CQW23_00130	Protein IQ-DOMAIN 31	96.304	0	1019	1.98283	-0.934048	0.197988	0.568	0.382708	3.86224	-2.04998
CaDEM01G00360	429	chr1	791149	792813	-	3	100	29	15	30	150	111	28.0657	7.941	3.84968	7.72543	28.8849	25.9696	4.0954	-1.57748	0.223534	0.709812	0.546354	2.28729	0.401461	XP_016565105.1	LOC107863612	growth-regulating factor 8 isoform X1	97.945	0	878	XP_016565105.1	LOC107863612	growth-regulating factor 8, transcript variant X1	97.945	0	878	CQW23_00131	hypothetical protein	97.926	0	871	4.16864	0.240871	0.51412	1.57474	0.0021303	4.64134	-0.0911024
CaDEM01G00370	319	chr1	798313	799305	-	NA	21	48	15	17	26	16	6.26264	12.8378	3.84968	4.58006	5.39269	4.14297	2.61877	-1.23422	0.175543	-0.997809	0.279581	0.236408	0.908848	XP_016565130.1	LOC107863622	protein BRANCHLESS TRICHOME	96.061	0	646	XP_016565130.2	LOC107863622	protein BRANCHLESS TRICHOME	95.758	0	643	-	-	-	-	-	-	-	-	-	-	-	-
CaDEM01G00380	497	chr1	802059	804186	-	4	8	348	136	120	108	56	2.6748	90.1561	31.1374	29.501	20.9279	13.3331	4.96618	-0.0955863	0.973962	-0.849749	0.762514	-0.754163	0.876134	XP_016565142.1	LOC107863632	endoglucanase CX-like	99.598	0	1024	NP_001311796.1	LOC107863632	endoglucanase CX-like	100	0	1029	-	-	-	-	-	-	-	-	-	-	-	-
CaDEM01G00390	200	chr1	819332	825107	-	NA	0	0	0	0	0	0	-	-	-	-	-	-	-	-	-	-	-	-	-	-	-	-	-	-	-	-	-	-	-	-	-	-	-	-	-	-	-	-	-	-	-	-	-
CaDEM01G00400	481	chr1	850835	855311	+	NA	44	24	4	10	29	28	12.6103	6.65236	1.36897	2.88641	5.96105	6.90002	2.58808	-2.46352	0.0778986	-0.624378	0.544999	1.83914	0.447986	XP_016565162.1	LOC107863647	uncharacterized protein LOC107863647	99.792	0	998	XP_016565162.1	LOC107863647	probable lysophospholipase BODYGUARD 3	99.792	0	998	-	-	-	-	-	-	-	-	-	-	-	-
CaDEM01G00410	400	chr1	861908	863209	-	NA	0	0	9	2	6	2	0.466898	0.466898	2.49657	0.9508	1.60362	0.926407	0.245306	5.38595	0.115477	4.82033	0.178054	-0.565618	0.861884	XP_016552541.1	LOC107852008	transcription factor bHLH14-like	90.993	0	799	XP_016552541.2	LOC107852008	transcription factor MYC1	90.762	0	798	CQW23_09610	Transcription factor ICE1	54.098	5.11e-12	67.4	4.9225	-1.4614	0.00403967	-0.917584	0.0254224	5.34055	-1.4765
CaDEM01G00420	621	chr1	866363	868513	-	NA	0	0	1	0	0	0	-	-	-	-	-	-	-	-	-	-	-	-	-	XP_016565128.1	LOC107863626	uncharacterized protein LOC107863626	74.372	3.07e-92	284	XP_047251065.1	LOC107840338	methyl jasmonate esterase 1-like, transcript variant X1	53.898	8.58e-125	376	CQW23_00138	hypothetical protein	82.798	0	839	-	-	-	-	-	-	-
CaDEM01G00430	211	chr1	920238	921312	+	NA	11	18	0	1	4	3	3.50276	5.106	0.466898	0.708849	1.22471	1.15616	0.976001	-4.72946	0.0420718	-2.31226	0.13612	2.4172	0.547229	XP_016552550.1	LOC107852018	homeobox-leucine zipper protein ATHB-7-like	100	4.81e-157	433	XP_016552550.1	LOC107852018	homeobox-leucine zipper protein ATHB-7	100	5.54e-157	433	CQW23_12646	hypothetical protein	41.026	1.82e-22	92.8	6.39303	0.464672	0.0383343	-0.156662	0.428316	6.49224	0.134425
CaDEM01G00440	448	chr1	940576	944511	-	1	53	62	219	172	131	106	15.0942	16.446	49.8555	42.0825	25.2853	24.8208	4.85619	1.56674	0.0202246	0.681197	0.153837	-0.885546	0.333107	XP_016565173.1	LOC107863655	methionine gamma-lyase-like	100	0	933	XP_016565173.1	LOC107863655	methionine gamma-lyase	100	0	933	-	-	-	-	-	-	-	-	-	-	-	-
CaDEM01G00450	252	chr1	950992	956989	-	NA	35	67	70	60	70	71	10.1265	17.7346	16.2532	14.984	13.7286	16.7795	3.90131	0.217058	0.697004	0.159964	0.796494	-0.0570946	0.977318	XP_016565194.1	LOC107863668	embryogenesis-associated protein EMB8 isoform X1	99.593	0	509	XP_016565194.1	LOC107863668	embryogenesis-associated protein EMB8	99.593	0	509	-	-	-	-	-	-	-	-	-	-	-	-
CaDEM01G00460	547	chr1	961838	972873	+	NA	82	154	253	227	259	171	23.0979	40.157	57.5231	55.3898	49.5354	39.7549	5.46854	0.862278	0.154374	0.527273	0.369847	-0.335005	0.767262	XP_016565271.1	LOC107863705	uncharacterized protein LOC107863705	99.634	0	1116	XP_016565271.2	LOC107863705	protein HLB1	99.634	0	1117	-	-	-	-	-	-	-	-	-	-	-	-
CaDEM01G00470	665	chr1	973628	976304	-	2	435	196	120	79	63	36	120.521	50.9815	27.5291	19.581	12.4025	8.73805	5.31467	-1.79272	0.0223215	-2.99016	0.0123386	-1.19744	0.316614	XP_016565260.1	LOC107863687	metal-nicotianamine transporter YSL1	98.957	0	1350	XP_016565260.2	LOC107863687	metal-nicotianamine transporter YSL1, transcript variant X2	99.106	0	1355	-	-	-	-	-	-	-	-	-	-	-	-
CaDEM01G00480	958	chr1	984753	999130	+	5	361	269	587	561	702	585	100.098	69.7956	132.846	136.201	133.463	134.873	6.88153	0.680649	0.130011	0.676208	0.157906	-0.00444013	1	XP_016565296.1	LOC107863716	serine/threonine-protein kinase BLUS1	98.207	0	1464	XP_016565296.1	LOC107863716	serine/threonine-protein kinase BLUS1, transcript variant X1	98.207	0	1464	CQW23_21472	hypothetical protein	26.812	5.19e-21	99	5.40038	-0.790316	0.00833159	-0.642444	0.0178859	5.16411	-0.322733
CaDEM01G00490	111	chr1	1000632	1001010	-	NA	20	26	8	5	15	11	5.98665	7.16782	2.27105	1.67665	3.3087	2.9942	1.9475	-2.00586	0.0658973	-1.18406	0.196927	0.821799	0.65344	-	-	-	-	-	-	XP_047269648.1	LOC124899306	uncharacterized LOC124899306	98.969	6.37e-64	192	CQW23_11471	hypothetical protein	29.825	3.37e-06	42.7	2.89333	3.73777	0.00533598	2.25712	0.0412639	3.29133	1.77273
CaDEM01G00500	100	chr1	1002126	1003165	-	4	23	189	21	31	33	25	6.81461	49.1774	5.20279	7.96738	6.71887	6.21075	3.76566	-1.83911	0.189583	-1.72895	0.249431	0.110165	0.983697	XP_016565308.1	LOC107863723	ylmG homolog protein 2, chloroplastic	72.993	8.46e-60	183	XP_016565308.2	LOC107863723	ylmG homolog protein 2, chloroplastic	72.263	9.42e-59	181	CQW23_00145	hypothetical protein	72.993	5.88e-60	183	5.64159	-0.966114	0.00170667	-1.70156	0.000143111	5.52536	-1.43598
CaDEM01G00510	179	chr1	1019299	1023383	+	NA	22	11	85	54	62	40	6.53862	3.3019	19.636	13.5322	12.213	9.65707	3.44125	1.89177	0.0334714	1.28765	0.0973417	-0.60412	0.609712	XP_016565318.1	LOC107863727	uncharacterized protein LOC107863727	80.631	2.97e-122	344	XP_016565318.1	LOC107863727	uncharacterized LOC107863727	80.631	3.43e-122	344	CQW23_00146	hypothetical protein	80.631	2.06e-122	344	3.74721	1.49983	0.00167119	1.27571	0.00289375	4.15123	0.705083
CaDEM01G00520	321	chr1	1024525	1028298	+	NA	57	67	86	66	66	66	16.1982	17.7346	19.8615	16.4357	12.9708	15.6307	4.04096	0.102755	0.833213	-0.256096	0.603907	-0.358851	0.715235	XP_016565327.1	LOC107863733	ATPase family AAA domain-containing protein 1-like	88.674	0	634	XP_016565327.1	LOC107863733	outer mitochondrial transmembrane helix translocase	88.674	0	634	CQW23_00147	hypothetical protein	98.635	0	597	3.51273	0.268267	0.404845	0.35927	0.252673	3.90107	0.00745188
CaDEM01G00530	191	chr1	1028829	1029768	-	NA	18	63	7	11	19	14	5.43467	16.7037	2.04553	3.12836	4.06652	3.68346	2.5321	-2.20704	0.0759385	-1.42497	0.198472	0.782069	0.713577	XP_016565340.1	LOC107863739	uncharacterized protein LOC107863739	99.468	2.31e-133	376	XP_016565340.1	LOC107863739	uncharacterized LOC107863739	99.468	2.66e-133	376	-	-	-	-	-	-	-	-	-	-	-	-
CaDEM01G00540	678	chr1	1056822	1067245	-	NA	0	6	37	24	23	20	0.466898	2.01326	8.81109	6.27372	4.82433	5.06198	2.21072	3.20336	0.113763	2.51931	0.20909	-0.684051	0.814503	XP_016565359.1	LOC107863750	oligopeptide transporter 7-like	97.006	0	1315	XP_016565359.2	LOC107863750	oligopeptide transporter 7, transcript variant X2	97.754	0	1325	CQW23_00148	Oligopeptide transporter 7	96.856	0	1311	2.84611	0.928263	0.043801	0.816574	0.0642809	3.90664	-0.468153
CaDEM01G00550	712	chr1	1067504	1072516	-	NA	8	75	47	42	23	20	2.6748	19.7965	11.0663	10.6288	4.82433	5.06198	3.16738	0.290362	0.843926	-0.943261	0.535561	-1.23362	0.67444	XP_016565346.1	LOC107863744	oligopeptide transporter 7-like	93.758	0	1422	XP_016565346.2	LOC107863744	oligopeptide transporter 7	94.555	0	1440	CQW23_00148	Oligopeptide transporter 7	89.229	0	1361	2.84611	0.928263	0.043801	0.816574	0.0642809	3.90664	-0.468153
CaDEM01G00560	592	chr1	1077065	1080750	-	2	369	203	316	310	475	321	102.306	52.7856	71.7308	75.4717	90.4573	74.218	6.28225	-0.0095709	0.988745	0.129846	0.816225	0.139417	0.90673	XP_016538273.1	LOC107839345	probable serine/threonine-protein kinase WNK10	57.143	2.28e-160	476	XP_047269672.1	LOC107863757	probable serine/threonine-protein kinase WNK10, transcript variant X1	100	0	1235	CQW23_00151	putative serine/threonine-protein kinase WNK6	98.986	0	1221	6.16323	0.407258	0.0412831	0.228556	0.199848	6.25285	-0.0290969
CaDEM01G00570	468	chr1	1082367	1086415	-	1	216	183	373	273	293	207	60.0802	47.6311	84.5854	66.5195	55.9768	48.026	5.91826	0.491241	0.158548	-0.0453369	0.903439	-0.536578	0.442507	XP_016565382.1	LOC107863762	plant UBX domain-containing protein 10	99.786	0	954	NP_001311801.1	LOC107863762	plant UBX domain-containing protein 10	98.291	0	937	-	-	-	-	-	-	-	-	-	-	-	-
CaDEM01G00580	826	chr1	1087504	1095844	-	NA	42	25	55	48	56	32	12.0584	6.91009	12.8704	12.0805	11.0763	7.81903	3.38871	0.464777	0.410447	0.0164989	0.981805	-0.448278	0.708011	XP_016552563.1	LOC107852025	aluminum-activated malate transporter 10-like	87.526	0	820	XP_016552563.1	LOC107852025	aluminum-activated malate transporter 10	87.526	0	820	-	-	-	-	-	-	-	-	-	-	-	-
CaDEM01G00590	762	chr1	1098519	1103252	-	NA	38	18	101	121	129	104	10.9544	5.106	23.2443	29.743	24.9064	24.3613	4.30568	1.82803	0.0578185	1.70769	0.0805028	-0.120344	0.948601	XP_016565407.1	LOC107863779	transcription factor EMB1444 isoform X2	96.212	0	1562	XP_016565407.1	LOC107863779	transcription factor EMB1444, transcript variant X2	96.212	0	1562	-	-	-	-	-	-	-	-	-	-	-	-
CaDEM01G00600	157	chr1	1126417	1136665	+	NA	112	60	73	81	73	64	31.3775	15.9306	16.9298	20.0649	14.297	15.1712	4.24159	-0.320235	0.608534	-0.663809	0.337846	-0.343574	0.798599	XP_016565425.1	LOC107863798	ORM1-like protein 3	100	2.78e-116	325	XP_016565425.1	LOC107863798	ORM1-like protein 3	100	3.21e-116	325	-	-	-	-	-	-	-	-	-	-	-	-
CaDEM01G00610	98	chr1	1139066	1139494	-	NA	23	13	22	36	42	30	6.81461	3.81736	5.42831	9.17713	8.42395	7.35953	2.77712	0.511987	0.549769	0.622931	0.495149	0.110944	0.96808	XP_016565440.1	LOC107863803	dof zinc finger protein DOF4.6-like	98.98	8.15e-65	197	XP_016565440.1	LOC107863803	dof zinc finger protein DOF4.6	98.98	9.4e-65	197	-	-	-	-	-	-	-	-	-	-	-	-
CaDEM01G00620	731	chr1	1153673	1158131	+	6	332	280	50	47	73	59	92.0948	72.6306	11.7428	11.8386	14.297	14.0224	5.16798	-2.84418	0.00686036	-2.57166	0.0108704	0.272519	0.73697	XP_016565450.1	LOC107863809	WD repeat-containing protein 44	100	0	1509	XP_016565450.1	LOC107863809	WD repeat-containing protein 44, transcript variant X1	100	0	1509	CQW23_22711	Pre-mRNA-processing factor 19 -like protein 1	23.047	5.82e-09	58.9	7.86991	-0.0357545	0.883788	-0.125609	0.572279	7.64422	0.191566
CaDEM01G00630	260	chr1	1164524	1165835	+	NA	0	1	10	4	3	2	0.466898	0.724626	2.72209	1.4347	1.03526	0.926407	0.305414	3.27589	0.151003	1.7103	0.482379	-1.56559	0.644868	XP_016552575.1	LOC107852032	myb-related protein 308-like	100	0	534	XP_016552575.1	LOC107852032	myb-related protein 308	100	0	534	CQW23_21125	Transcription factor RAX2	62.393	3.43e-48	160	2.28518	0.429041	0.509851	1.97319	0.0104193	2.63155	-0.469591
CaDEM01G00640	764	chr1	1167862	1181090	-	NA	152	139	191	177	181	172	42.417	36.291	43.541	43.2922	34.758	39.9846	5.32335	0.143832	0.695379	-0.0750535	0.86078	-0.218885	0.78081	XP_016565459.1	LOC107863817	rsm22-cox11 tandem protein 2, mitochondrial	94.079	0	885	XP_016565459.1	LOC107863817	rsm22-cox11 tandem protein 2, mitochondrial	94.079	0	885	CQW23_00159	hypothetical protein	94.956	0	898	4.29138	0.548268	0.0329533	0.832355	0.0048375	4.67246	0.549815
CaDEM01G00650	571	chr1	1192215	1197338	-	NA	23	0	44	58	29	25	6.81461	0.466898	10.3897	14.5001	5.96105	6.21075	2.88801	2.22126	0.304857	1.07681	0.633545	-1.14446	0.776898	XP_016565481.1	LOC107863832	probable trehalase	93.846	0	1112	XP_016565481.2	LOC107863832	probable trehalase	93.846	0	1110	CQW23_00161	putative trehalase	92.991	0	1102	1.26682	1.7513	0.0285626	1.91837	0.0165352	1.41713	0.873615
CaDEM01G00660	631	chr1	1198178	1204196	+	NA	3	1	55	40	23	33	1.29486	0.724626	12.8704	10.1449	4.82433	8.04879	2.67049	4.29348	0.0229446	3.40624	0.0518814	-0.887242	0.63437	XP_016565488.1	LOC107863840	probable trehalase	97.176	0	1202	XP_016565488.2	LOC107863840	probable trehalase	95.89	0	1156	CQW23_00162	Trehalase	95.719	0	1157	-0.30552	3.534	0.0311397	3.79728	0.0194229	-	-
CaDEM01G00670	740	chr1	1208815	1216760	-	2	613	406	645	644	746	657	169.647	105.104	145.926	156.283	141.799	151.415	7.18017	0.159779	0.732229	0.11585	0.827928	-0.0439291	0.98054	XP_016565502.1	LOC107863847	ABC transporter F family member 3	95.27	0	1436	XP_016565502.1	LOC107863847	ABC transporter F family member 3	95.27	0	1436	CQW23_00163	ABC transporter F family member 3	95	0	1432	7.00553	-0.539495	0.0354867	-0.538179	0.0328074	6.82316	0.413495
CaDEM01G00680	457	chr1	1220914	1228865	+	3	203	227	205	216	427	299	56.4924	58.9711	46.6982	52.7283	81.3636	69.1634	5.92901	-0.217699	0.521891	0.385401	0.311245	0.6031	0.435626	XP_016565536.1	LOC107863855	phosphatidylinositol N-acetylglucosaminyltransferase gpi3 subunit isoform X2	97.326	0	747	XP_047269749.1	LOC107863855	phosphatidylinositol N-acetylglucosaminyltransferase subunit A, transcript variant X8	97.326	0	747	CQW23_00164	N-acetylglucosaminyl-phosphatidylinositol biosynthetic protein	93.617	0	715	5.87143	0.0615036	0.765109	-0.0075553	0.971918	5.87185	-0.164002
CaDEM01G00690	731	chr1	1230006	1239897	+	1	115	75	230	170	156	121	32.2055	19.7965	52.3362	41.5986	30.0217	28.2672	5.08954	0.886777	0.0857663	0.204076	0.647514	-0.682701	0.451097	XP_016565547.1	LOC107863875	glutamine-dependent NAD(+) synthetase	100	0	1529	XP_016565547.1	LOC107863875	glutamine-dependent NAD(+) synthetase	100	0	1529	CQW23_00165	Glutamine-dependent NAD(+) synthetase	99.726	0	1525	4.074	0.833175	0.0141913	1.02693	0.00476184	4.74865	-0.116608
CaDEM01G00700	666	chr1	1241033	1245312	-	1	419	1307	3773	3831	1211	856	116.106	337.317	851.349	927.381	229.895	197.137	8.79186	2.08113	0.0602047	0.048011	0.96219	-2.03311	0.320183	XP_016565558.1	LOC107863884	luminal-binding protein	100	0	1351	XP_016565558.1	LOC107863884	luminal-binding protein	100	0	1351	CQW23_07901	Luminal-binding protein	92.966	0	1241	7.76124	0.928639	0.014555	1.02126	0.00850193	8.5943	1.36252
CaDEM01G00710	570	chr1	1247797	1253849	+	NA	188	148	199	147	185	155	52.3526	38.6106	45.3451	36.0337	35.5158	36.0788	5.34471	-0.157595	0.672789	-0.330565	0.412208	-0.17297	0.829438	XP_016565569.1	LOC107863891	beta-amylase 1, chloroplastic-like	97.368	0	1150	XP_016565569.1	LOC107863891	beta-amylase 1, chloroplastic	97.368	0	1150	CQW23_00167	Beta-amylase 1, chloroplastic	96.491	0	1142	4.98287	0.108434	0.668682	-0.23595	0.32929	4.84984	0.179889
CaDEM01G00720	401	chr1	1255234	1260598	-	NA	111	50	91	72	105	81	31.1015	13.3533	20.9891	17.8874	20.3595	19.077	4.35372	-0.11836	0.853064	-0.0867589	0.903252	0.0316013	0.992929	XP_016568824.1	LOC107866923	uncharacterized protein LOC107866923	82.323	2.23e-103	318	XP_047259292.1	LOC107866923	F-box protein CPR1	93.082	1.3e-101	305	CQW23_00170	hypothetical protein	68.293	1.22e-86	265	-	-	-	-	-	-	-
CaDEM01G00730	254	chr1	1293337	1297135	+	NA	0	0	0	0	0	0	-	-	-	-	-	-	-	-	-	-	-	-	-	XP_016554107.1	LOC107853642	ribonuclease MC-like	61.988	9.71e-62	194	XP_016554107.2	LOC107853642	ribonuclease MC	62.573	6.74e-63	197	CQW23_00182	hypothetical protein	61.988	4.05e-62	195	-	-	-	-	-	-	-
CaDEM01G00740	329	chr1	1298885	1300039	-	NA	0	0	0	1	6	4	0.466898	0.466898	0.466898	0.708849	1.60362	1.38592	-0.18475	2.32385	0.546541	5.20279	0.203079	2.87894	0.59209	XP_016565580.1	LOC107863900	F-box/kelch-repeat protein At3g23880-like	85.677	0	646	XP_016565580.1	LOC107863900	F-box/kelch-repeat protein At3g23880	85.677	0	646	CQW23_00172	hypothetical protein	82.552	0	618	-	-	-	-	-	-	-
CaDEM01G00750	664	chr1	1345051	1350596	+	NA	29	17	2	2	4	4	8.47054	4.84827	0.917936	0.9508	1.22471	1.38592	1.51933	-3.61797	0.030891	-2.81509	0.0559976	0.802877	0.759648	XP_016565714.1	LOC107863992	protein NLP6-like	89.753	4.52e-172	518	XP_016565714.2	LOC107863992	protein NLP7	92.647	1.54e-170	514	CQW23_00169	Protein NLP6	86.735	0	692	-	-	-	-	-	-	-
CaDEM01G00760	351	chr1	1351056	1352250	-	NA	104	41	11	14	37	30	29.1696	11.0337	2.9476	3.85421	7.47668	7.35953	3.35073	-2.63018	0.0466434	-1.40883	0.176285	1.22135	0.537211	XP_016568824.1	LOC107866923	uncharacterized protein LOC107866923	68.28	2.75e-168	482	XP_047259292.1	LOC107866923	F-box protein CPR1	65.252	2.56e-159	450	-	-	-	-	-	-	-	-	-	-	-	-
CaDEM01G00770	135	chr1	1374925	1375332	+	NA	0	0	0	0	0	0	-	-	-	-	-	-	-	-	-	-	-	-	-	XP_016554107.1	LOC107853642	ribonuclease MC-like	79.856	5.16e-76	226	XP_047259296.1	LOC124891628	ribonuclease 3-like	100	1.54e-100	284	-	-	-	-	-	-	-	-	-	-	-	-
CaDEM01G00780	240	chr1	1377532	1378595	-	2	151	80	34	28	64	62	42.141	21.0851	8.13453	7.24152	12.5919	14.7117	4.13409	-2.06155	0.0344064	-1.17635	0.134117	0.885194	0.520676	XP_016565580.1	LOC107863900	F-box/kelch-repeat protein At3g23880-like	73.913	2.42e-129	370	XP_016565580.1	LOC107863900	F-box/kelch-repeat protein At3g23880	73.913	2.8e-129	370	-	-	-	-	-	-	-	-	-	-	-	-
CaDEM01G00790	162	chr1	1393380	1393868	+	NA	0	0	0	0	0	0	-	-	-	-	-	-	-	-	-	-	-	-	-	XP_016581049.1	LOC107878286	uncharacterized protein LOC107878286	45.378	1.3e-22	91.3	XP_016548693.2	LOC107848179	probable F-box protein At1g65740	38.983	1.88e-18	80.1	-	-	-	-	-	-	-	-	-	-	-	-
CaDEM01G00800	490	chr1	1396718	1399987	+	NA	0	0	0	0	0	0	-	-	-	-	-	-	-	-	-	-	-	-	-	XP_016572446.1	LOC107870177	beta-amylase 1, chloroplastic-like	95.517	0	1009	XP_016572446.2	LOC107870177	beta-amylase 1, chloroplastic-like	94.767	0	1003	-	-	-	-	-	-	-	-	-	-	-	-
CaDEM01G00810	80	chr1	1453246	1454784	+	3	138	115	27	85	394	192	38.5532	30.1056	6.5559	21.0327	75.1116	44.5797	5.17193	-1.38101	0.22149	0.819408	0.442074	2.20042	0.385023	XP_016567784.1	LOC107866116	uncharacterized protein LOC107866116 isoform X1	36	0.000105	37.4	XP_016567784.1	LOC107866116	uncharacterized LOC107866116, transcript variant X1	36	0.000121	37.4	-	-	-	-	-	-	-	-	-	-	-	-
CaDEM01G00820	528	chr1	1460613	1463683	+	4	286	493	359	321	432	346	79.3993	127.527	81.4281	78.1331	82.3108	79.9619	6.4613	-0.352774	0.416739	-0.328733	0.481262	0.0240407	0.992361	XP_016565631.1	LOC107863935	nephrocystin-3	100	0	1082	XP_016565631.1	LOC107863935	protein KINESIN LIGHT CHAIN-RELATED 1	100	0	1082	-	-	-	-	-	-	-	-	-	-	-	-
CaDEM01G00830	567	chr1	1466143	1483111	-	NA	122	189	136	157	209	148	34.1374	49.1774	31.1374	38.4532	40.0627	34.4705	5.24426	-0.255693	0.550184	-0.136524	0.780524	0.11917	0.91181	XP_016565656.1	LOC107863944	preprotein translocase subunit SCY2, chloroplastic isoform X2	99.109	0	1139	XP_047269804.1	LOC107863944	preprotein translocase subunit SCY2, chloroplastic, transcript variant X5	99.287	0	1140	-	-	-	-	-	-	-	-	-	-	-	-
CaDEM01G00840	254	chr1	1515759	1518396	+	NA	0	0	0	0	0	0	-	-	-	-	-	-	-	-	-	-	-	-	-	XP_016565671.1	LOC107863962	bidirectional sugar transporter SWEET7-like	100	0	513	XP_016565671.1	LOC107863962	bidirectional sugar transporter SWEET7	100	0	513	CQW23_09782	Bidirectional sugar transporter SWEET1b	45.74	6.91e-62	194	3.61461	-6.81023	0.000149846	-7.05534	0.000111271	3.71659	-4.94535
CaDEM01G00850	228	chr1	1520761	1523074	-	NA	0	0	1	1	3	1	-	-	-	-	-	-	-	-	-	-	-	-	-	XP_016560202.1	LOC107859621	uncharacterized protein LOC107859621	48.305	3.09e-60	191	XP_047265781.1	LOC107859621	uncharacterized LOC107859621	45.2	5.24e-57	183	CQW23_00179	hypothetical protein	67.826	1.24e-95	278	-	-	-	-	-	-0.438512	-2.62911
CaDEM01G00860	105	chr1	1525066	1527012	-	NA	105	143	252	164	218	170	29.4456	37.3219	57.2976	40.1468	41.7678	39.5251	5.35547	0.538936	0.256794	0.280841	0.561788	-0.258095	0.790691	XP_016565684.1	LOC107863967	mitochondrial pyruvate carrier 1 isoform X1	100	1.55e-76	221	XP_016565684.1	LOC107863967	mitochondrial pyruvate carrier 1, transcript variant X1	100	1.79e-76	221	CQW23_00180	Mitochondrial pyruvate carrier 1	100	1.08e-76	221	5.49307	0.471237	0.0556564	0.335054	0.141481	6.22691	1.10043
CaDEM01G00870	224	chr1	1563766	1564554	-	NA	1	0	0	0	0	0	-	-	-	-	-	-	-	-	-	-	-	-	-	XP_016554107.1	LOC107853642	ribonuclease MC-like	99.107	1.39e-170	469	XP_016554107.2	LOC107853642	ribonuclease MC	100	1.31e-172	474	CQW23_00182	hypothetical protein	96.429	1.34e-165	456	-	-	-	-	-	-	-
CaDEM01G00880	148	chr1	1597476	1598084	+	NA	22	22	1	1	3	3	6.53862	6.13691	0.692417	0.708849	1.03526	1.15616	1.38754	-4.48911	0.0192432	-3.17215	0.0390233	1.31695	0.658773	XP_016554108.1	LOC107853644	F-box/kelch-repeat protein At3g06240-like	97.581	2.58e-86	257	XP_047259292.1	LOC107866923	F-box protein CPR1	63.415	1.03e-63	198	CQW23_00172	hypothetical protein	50.5	8.83e-57	181	-	-	-	-	-	-	-
CaDEM01G00890	156	chr1	1654101	1654657	+	NA	14	30	14	21	27	21	4.33072	8.19873	3.62416	5.54787	5.58214	5.29174	2.43928	-0.471132	0.527411	-0.141266	0.872683	0.329866	0.840035	XP_016565698.1	LOC107863977	F-box/kelch-repeat protein At3g06240-like isoform X1	78.641	9.01e-52	161	XP_016565698.2	LOC107863977	F-box/kelch-repeat protein At3g06240, transcript variant X1	78.641	9.95e-52	162	CQW23_00183	hypothetical protein	67.742	9.11e-36	126	-	-	-	-	-	-	-
CaDEM01G00900	1005	chr1	1683551	1688701	-	2	775	468	195	182	187	191	214.357	121.083	44.443	44.502	35.8947	44.35	6.39178	-1.90118	0.0284238	-2.04333	0.0319898	-0.142156	0.913189	XP_016565714.1	LOC107863992	protein NLP6-like	98.612	0	2075	XP_016565714.2	LOC107863992	protein NLP7	100	0	2100	CQW23_00186	Protein NLP7	98.403	0	2058	6.55451	-1.10473	0.000749562	-1.24304	0.000359143	6.11529	-0.835009
CaDEM01G00910	80	chr1	1704592	1705771	+	NA	63	73	97	126	102	70	17.8541	19.281	22.3422	30.9527	19.7912	16.5497	4.40124	0.524762	0.275691	-0.0236658	0.968812	-0.548428	0.588833	XP_016565746.1	LOC107864009	signal recognition particle 19 kDa protein	97.436	7e-51	155	XP_047269866.1	LOC107864009	signal recognition particle 19 kDa protein, transcript variant X2	97.436	8.07e-51	155	CQW23_00187	Signal recognition particle 19 kDa protein	96.154	1.42e-50	154	4.81838	1.15455	0.00126509	1.06852	0.00145028	5.5168	0.98681
CaDEM01G00920	337	chr1	1706782	1711593	-	NA	101	103	84	98	105	82	28.3416	27.0128	19.4105	24.1781	20.3595	19.3067	4.52826	-0.354844	0.38473	-0.489189	0.282998	-0.134345	0.887575	XP_016565728.1	LOC107864001	uncharacterized protein LOC107864001 isoform X1	94.955	0	638	XP_016565728.2	LOC107864001	uncharacterized LOC107864001, transcript variant X1	95.252	0	640	CQW23_00188	hypothetical protein	78.788	0	502	5.28127	-1.21185	0.000638675	-1.23758	0.000451262	5.34159	-0.0787082
CaDEM01G00930	749	chr1	1713110	1721962	+	NA	2	16	19	17	8	15	1.01887	4.59054	4.75175	4.58006	1.98253	3.91321	1.79656	1.13944	0.373043	0.206003	0.890737	-0.933433	0.716893	XP_016565758.1	LOC107864020	uncharacterized protein LOC107864020	91.085	0	1432	XP_016565758.2	LOC107864020	uncharacterized LOC107864020	91.602	0	1441	-	-	-	-	-	-	-	-	-	-	-	-
CaDEM01G00940	238	chr1	1722636	1727174	-	NA	52	40	27	34	116	82	14.8183	10.776	6.5559	8.69323	22.4435	19.3067	3.78682	-0.769678	0.208826	0.73067	0.245087	1.50035	0.304475	XP_016565769.1	LOC107864028	protein ABIL2-like	51.94	2.42e-100	295	XP_016565769.1	LOC107864028	protein ABIL2	51.94	2.79e-100	295	-	-	-	-	-	-	-	-	-	-	-	-
CaDEM01G00950	267	chr1	1730713	1737612	-	1	269	198	473	428	414	332	74.7075	51.497	107.137	104.022	78.9007	76.7453	6.36077	0.763758	0.0949027	0.321469	0.421518	-0.442289	0.583363	XP_016565781.1	LOC107864037	26S proteasome non-ATPase regulatory subunit 8 homolog A	100	0	547	XP_016565781.1	LOC107864037	26S proteasome non-ATPase regulatory subunit 8 homolog A	100	0	547	-	-	-	-	-	-	-	-	-	-	-	-
CaDEM01G00960	117	chr1	1738790	1740912	+	NA	54	36	68	57	74	50	15.3702	9.74509	15.8022	14.2581	14.4865	11.9546	3.76643	0.297282	0.536167	0.0986056	0.863005	-0.198676	0.851663	XP_016565790.1	LOC107864047	immediate early response 3-interacting protein 1-like	100	6.96e-51	155	XP_047269843.1	LOC107864047	immediate early response 3-interacting protein 1, transcript variant X3	100	1e-82	238	-	-	-	-	-	-	-	-	-	-	-	-
CaDEM01G00970	192	chr1	1743918	1746695	+	4	163	1066	49	41	65	62	45.4529	275.205	11.5173	10.3869	12.7814	14.7117	5.94325	-3.56948	0.0487355	-3.27044	0.0694113	0.299037	0.918243	XP_016565800.1	LOC107864058	30S ribosomal protein S6 alpha, chloroplastic	99.479	4.8e-140	388	XP_016565800.2	LOC107864058	30S ribosomal protein S6 alpha, chloroplastic	100	1.26e-140	390	-	-	-	-	-	-	-	-	-	-	-	-
CaDEM01G00980	153	chr1	1750612	1752449	+	NA	25	15	4	1	6	19	7.36659	4.33281	1.36897	0.708849	1.60362	4.83223	1.72364	-3.14928	0.111621	-0.990678	0.519985	2.1586	0.566953	XP_016565831.1	LOC107864081	RING-H2 zinc finger protein RHA4a	78.061	2.9e-101	290	XP_016565831.1	LOC107864081	probable E3 ubiquitin-protein ligase RHA4A	78.061	3.35e-101	290	-	-	-	-	-	-	-	-	-	-	-	-
CaDEM01G00990	517	chr1	1753127	1760178	-	2	163	28	3	3	2	0	45.4529	7.68327	1.14345	1.19275	0.845806	0.466898	3.20753	-4.82645	0.0244942	-6.74721	0.0214347	-1.92076	0.640828	XP_016565812.1	LOC107864064	cellulose synthase-like protein G2	85.886	0	593	XP_047258699.1	LOC107853789	cellulose synthase-like protein G2	57.817	3.98e-131	399	CQW23_12916	Cellulose synthase-like protein E1	35.174	8.52e-59	207	4.5419	-3.53429	9.14482e-05	-4.27546	5.15422e-05	2.36306	-2.25819
CaDEM01G01000	723	chr1	1789380	1795842	-	NA	32	15	1	0	5	6	9.2985	4.33281	0.692417	0.466898	1.41417	1.84542	1.5397	-5.43489	0.0313887	-2.32928	0.127188	3.10561	0.449798	XP_016565812.1	LOC107864064	cellulose synthase-like protein G2	92.708	0	1457	XP_047258699.1	LOC107853789	cellulose synthase-like protein G2	57.76	0	852	CQW23_00196	Cellulose synthase-like protein G3	91.276	0	1432	5.8419	2.59015	0.00178173	2.71818	0.00117387	6.88754	0.331447
CaDEM01G01010	693	chr1	1803606	1808095	-	NA	17	45	1	8	42	41	5.15869	12.0646	0.692417	2.40251	8.42395	9.88682	2.68705	-2.96426	0.0553012	0.265785	0.803605	3.23005	0.28646	XP_016565841.1	LOC107864089	auxin response factor 9-like	92.95	0	1322	XP_047269886.1	LOC107864089	auxin response factor 9, transcript variant X2	94.949	0	1361	CQW23_00197	Auxin response factor 7	94.245	0	1347	1.80422	1.20462	0.14263	2.38408	0.010904	2.50561	-0.632895
CaDEM01G01020	519	chr1	1837151	1841327	-	NA	70	37	0	10	68	47	19.786	10.0028	0.466898	2.88641	13.3497	11.2653	3.2622	-3.59762	0.115536	-0.288921	0.871861	3.30869	0.435952	XP_016565876.1	LOC107864113	3-oxoacyl-[acyl-carrier-protein] synthase I, chloroplastic-like	91.245	0	947	XP_047269878.1	LOC107864113	3-oxoacyl-[acyl-carrier-protein] synthase I, chloroplastic	91.245	0	947	CQW23_00198	3-oxoacyl-[acyl-carrier-protein] synthase I, chloroplastic	85.798	0	873	4.18416	-0.84251	0.0232647	0.279618	0.368316	3.34388	-0.575887
CaDEM01G01030	450	chr1	1843706	1845863	-	NA	0	0	0	0	0	0	-	-	-	-	-	-	-	-	-	-	-	-	-	XP_016565851.1	LOC107864098	3-oxoacyl-[acyl-carrier-protein] synthase I, chloroplastic-like	98.649	0	905	XP_047269897.1	LOC107864098	3-oxoacyl-[acyl-carrier-protein] synthase I, chloroplastic	98.198	0	899	CQW23_00198	3-oxoacyl-[acyl-carrier-protein] synthase I, chloroplastic	95.946	0	885	4.18416	-0.84251	0.0232647	0.279618	0.368316	3.34388	-0.575887
CaDEM01G01040	190	chr1	1851108	1851956	+	NA	0	0	0	0	0	0	-	-	-	-	-	-	-	-	-	-	-	-	-	XP_016558415.1	LOC107858243	uncharacterized protein LOC107858243	80.576	9.36e-63	199	XP_047265571.1	LOC124897125	uncharacterized LOC124897125, transcript variant X1	69.822	4.95e-71	216	CQW23_12247	hypothetical protein	63.75	9.34e-60	191	4.6728	-0.000594621	0.999101	-0.187164	0.449008	4.59223	0.334477
CaDEM01G01050	482	chr1	1878734	1889436	-	NA	0	0	0	0	0	0	-	-	-	-	-	-	-	-	-	-	-	-	-	XP_016565851.1	LOC107864098	3-oxoacyl-[acyl-carrier-protein] synthase I, chloroplastic-like	85.837	0	816	XP_047269897.1	LOC107864098	3-oxoacyl-[acyl-carrier-protein] synthase I, chloroplastic	85.408	0	810	CQW23_00201	3-oxoacyl-[acyl-carrier-protein] synthase I, chloroplastic	94.7	0	838	0.840433	1.68399	0.0818903	2.17917	0.0278064	-0.294793	2.99749
CaDEM01G01060	488	chr1	1904298	1907707	-	NA	0	1	0	0	1	3	-	-	-	-	-	-	-	-	-	-	-	-	-	XP_016565864.1	LOC107864105	3-oxoacyl-[acyl-carrier-protein] synthase I, chloroplastic-like	99.795	0	1007	XP_016565864.2	LOC107864105	3-oxoacyl-[acyl-carrier-protein] synthase I, chloroplastic	100	0	1009	CQW23_00202	3-oxoacyl-[acyl-carrier-protein] synthase I, chloroplastic	97.951	0	989	3.36575	2.08355	0.00538358	3.83145	0.000293874	3.33866	0.379788
CaDEM01G01070	328	chr1	1915764	1918857	+	1	1173	927	3772	3607	3196	2400	324.2	239.38	851.123	873.184	605.961	551.877	9.16575	1.62939	0.0260697	1.04916	0.0844264	-0.580231	0.542135	XP_016565899.1	LOC107864131	B2 protein	100	0	670	XP_016565899.1	LOC107864131	B2 protein	100	0	670	CQW23_00203	B2 protein	99.39	0	665	7.73284	0.373624	0.207074	0.39564	0.172118	7.76047	0.229296
CaDEM01G01080	111	chr1	1922938	1923502	+	NA	0	0	0	0	0	0	-	-	-	-	-	-	-	-	-	-	-	-	-	YP_009049819.1	rps3	ribosomal protein S3	96.667	5.02e-37	131	YP_009049819.1	-	-	96.667	5.79e-37	131	-	-	-	-	-	-	-	-	-	-	-	-
CaDEM01G01090	399	chr1	1924092	1925988	-	2	4100	1526	325	299	441	383	1132.02	393.759	73.7605	72.8102	84.0159	88.4628	8.26333	-3.26928	0.0215771	-3.0256	0.0329909	0.243682	0.889453	XP_016565910.1	LOC107864138	uncharacterized protein LOC107864138	99.749	0	811	XP_016565910.2	LOC107864138	uncharacterized LOC107864138	100	0	813	CQW23_00204	hypothetical protein	97.744	0	789	6.93799	-2.10986	0.00319146	-2.89811	0.000734519	5.0369	-2.44745
CaDEM01G01100	244	chr1	1930555	1934396	-	1	69	110	232	199	239	122	19.51	28.8169	52.7872	48.6151	45.7463	28.4969	5.22398	1.07231	0.114282	0.611094	0.332867	-0.461219	0.702981	XP_016565922.1	LOC107864148	RNA polymerase II transcriptional coactivator KELP	96.575	1.38e-93	272	XP_016565922.2	LOC107864148	RNA polymerase II transcriptional coactivator KELP	100	1.56e-93	272	CQW23_00205	RNA polymerase II transcriptional coactivator KELP	97.857	3.96e-90	263	4.82907	0.579844	0.0526969	0.805046	0.0133492	4.93182	0.757362
CaDEM01G01110	173	chr1	1937248	1938751	-	4	440	870	101	93	164	166	121.901	224.69	23.2443	22.9683	31.5373	38.6061	6.26731	-2.87205	0.00913462	-2.28029	0.0190493	0.591759	0.550918	XP_016565941.1	LOC107864167	uncharacterized protein LOC107864167	100	1e-121	340	XP_016565941.2	LOC107864167	uncharacterized LOC107864167	100	7.42e-125	349	-	-	-	-	-	-	-	-	-	-	-	-
CaDEM01G01120	284	chr1	1939837	1946092	-	NA	44	39	70	54	53	50	12.6103	10.5183	16.2532	13.5322	10.5079	11.9546	3.6508	0.378107	0.445566	-0.0371663	0.953619	-0.415274	0.696752	XP_016565953.1	LOC107864175	F-box protein SKIP8	100	0	597	XP_016565953.1	LOC107864175	F-box protein SKIP8	100	0	597	CQW23_00206	F-box protein SKIP8	100	0	597	3.89386	-0.392079	0.125146	-0.38218	0.125865	3.99702	0.196004
CaDEM01G01130	112	chr1	1947471	1947809	+	NA	0	0	0	0	0	0	-	-	-	-	-	-	-	-	-	-	-	-	-	XP_016579235.1	LOC107876666	F-box protein At3g56470-like	62.025	1.6e-25	98.2	XP_047259326.1	LOC107875885	F-box protein At2g26160-like	67.532	2.71e-31	113	CQW23_00213	hypothetical protein	56.818	3.33e-28	104	-	-	-	-	-	-	-
CaDEM01G01140	652	chr1	1977289	1982488	-	6	311	411	232	210	227	190	86.299	106.393	52.7872	51.2766	43.4729	44.1202	5.99996	-0.888941	0.0546195	-1.14077	0.0396267	-0.251833	0.725207	XP_016565979.1	LOC107864193	probable inactive ATP-dependent zinc metalloprotease FTSHI 1, chloroplastic	99.387	0	1332	XP_016565979.2	LOC107864193	probable inactive ATP-dependent zinc metalloprotease FTSHI 1, chloroplastic	99.847	0	1337	CQW23_00211	hypothetical protein	99.233	0	1328	5.65676	0.303788	0.221061	0.0780865	0.755292	5.80228	-0.155984
CaDEM01G01150	375	chr1	2028340	2029467	-	NA	0	0	0	0	0	0	-	-	-	-	-	-	-	-	-	-	-	-	-	XP_016579235.1	LOC107876666	F-box protein At3g56470-like	98.933	0	771	XP_016579235.2	LOC107876666	F-box protein At4g35733-like	100	0	782	CQW23_00215	hypothetical protein	95.068	0	719	-	-	-	-	-	-	-
CaDEM01G01160	553	chr1	2031671	2037777	-	NA	1	40	0	0	0	2	0.742886	10.776	0.466898	0.466898	0.466898	0.926407	1.15882	-7.38146	0.0422302	-4.29227	0.0786079	3.0892	0.607925	XP_016566051.1	LOC107864236	cytokinin dehydrogenase 7-like	99.458	0	1144	XP_047269948.1	LOC107864236	cytokinin dehydrogenase 7	100	0	1147	CQW23_00833	Cytokinin dehydrogenase 7	92.636	0	965	1.81927	-2.96131	0.000882364	-1.95623	0.00369013	1.03486	-2.44275
CaDEM01G01170	85	chr1	2088593	2088850	-	NA	0	0	0	0	0	0	-	-	-	-	-	-	-	-	-	-	-	-	-	-	-	-	-	-	-	-	-	-	-	-	-	-	-	-	-	-	-	-	-	-	-	-	-
CaDEM01G01180	135	chr1	2145620	2146027	-	NA	0	0	0	0	0	0	-	-	-	-	-	-	-	-	-	-	-	-	-	-	-	-	-	-	-	-	-	-	-	-	-	-	-	-	-	-	-	-	-	-	-	-	-
CaDEM01G01190	279	chr1	2166118	2167801	-	NA	0	0	0	0	0	0	-	-	-	-	-	-	-	-	-	-	-	-	-	XP_016579235.1	LOC107876666	F-box protein At3g56470-like	82.659	7.62e-97	289	XP_016579235.2	LOC107876666	F-box protein At4g35733-like	82.659	8.98e-97	289	CQW23_00215	hypothetical protein	82.081	7.88e-94	287	-	-	-	-	-	-	-
CaDEM01G01200	133	chr1	2197588	2197989	-	NA	0	0	0	0	0	0	-	-	-	-	-	-	-	-	-	-	-	-	-	-	-	-	-	-	-	-	-	-	-	-	-	-	-	-	-	-	-	-	-	-	-	-	-
CaDEM01G01210	176	chr1	2265125	2266472	-	NA	0	0	0	0	0	0	-	-	-	-	-	-	-	-	-	-	-	-	-	XP_016579235.1	LOC107876666	F-box protein At3g56470-like	82.192	2.85e-35	127	XP_016579235.2	LOC107876666	F-box protein At4g35733-like	82.192	3.09e-35	127	CQW23_00215	hypothetical protein	77.333	4.47e-33	123	-	-	-	-	-	-	-
CaDEM01G01220	133	chr1	2278727	2279128	-	NA	0	0	0	0	0	0	-	-	-	-	-	-	-	-	-	-	-	-	-	-	-	-	-	-	-	-	-	-	-	-	-	-	-	-	-	-	-	-	-	-	-	-	-
CaDEM01G01230	380	chr1	2283207	2284349	+	NA	0	0	0	0	0	0	-	-	-	-	-	-	-	-	-	-	-	-	-	XP_016581049.1	LOC107878286	uncharacterized protein LOC107878286	98.556	0	574	XP_016579235.2	LOC107876666	F-box protein At4g35733-like	54.737	2.11e-138	399	CQW23_00217	hypothetical protein	83.684	0	643	-	-	-	-	-	-	-
CaDEM01G01240	282	chr1	2308285	2310445	-	NA	0	0	0	0	0	0	-	-	-	-	-	-	-	-	-	-	-	-	-	XP_016579235.1	LOC107876666	F-box protein At3g56470-like	91.463	5.27e-44	153	XP_016579235.2	LOC107876666	F-box protein At4g35733-like	91.463	6.07e-44	153	CQW23_00179	hypothetical protein	53.922	6.36e-50	164	-	-	-	-	-	-0.438512	-2.62911
CaDEM01G01250	119	chr1	2322798	2323157	-	NA	0	0	0	0	0	0	-	-	-	-	-	-	-	-	-	-	-	-	-	-	-	-	-	-	-	-	-	-	-	-	-	-	-	-	-	-	-	-	-	-	-	-	-
CaDEM01G01260	380	chr1	2327279	2328421	+	NA	0	0	0	0	0	0	-	-	-	-	-	-	-	-	-	-	-	-	-	XP_016581049.1	LOC107878286	uncharacterized protein LOC107878286	99.639	0	581	XP_016579235.2	LOC107876666	F-box protein At4g35733-like	55.526	1.49e-140	405	CQW23_00217	hypothetical protein	84.211	0	644	-	-	-	-	-	-	-
CaDEM01G01270	1050	chr1	2425948	2433989	+	NA	1	1	7	4	5	4	0.742886	0.724626	2.04553	1.4347	1.41417	1.38592	0.390119	2.12297	0.184809	1.69615	0.307724	-0.426816	0.87297	XP_016555761.1	LOC107855288	uncharacterized protein LOC107855288	99.859	0	1452	XP_047269822.1	LOC107855288	GDSL esterase/lipase At1g71691-like	99.697	0	677	CQW23_00218	hypothetical protein	78.806	0	1241	0.640664	2.36071	0.0203226	1.6659	0.0698037	1.8485	-0.270703
CaDEM01G01280	587	chr1	2438009	2442094	+	NA	70	141	203	214	299	221	19.786	36.8065	46.2472	52.2444	57.1135	51.2426	5.45806	0.841988	0.148136	0.998193	0.130441	0.156205	0.89661	XP_016555786.1	LOC107855304	phosphatidylinositol 4-kinase gamma 4-like	100	0	1217	XP_016555785.2	LOC107855304	phosphatidylinositol 4-kinase gamma 4	99.83	0	1216	-	-	-	-	-	-	-	-	-	-	-	-
CaDEM01G01290	246	chr1	2444520	2450239	+	NA	5	20	85	85	109	85	1.84684	5.62145	19.636	21.0327	21.1173	19.996	3.90297	2.66424	0.0405245	2.69435	0.0502483	0.0301047	0.995984	XP_016555787.1	LOC107855306	uncharacterized protein LOC107855306	100	3.49e-65	201	XP_016555814.2	LOC107855324	probable inactive receptor kinase At5g16590	77.372	4.69e-65	204	CQW23_05968	hypothetical protein	28.148	1.77e-09	57.4	-	-	-	-	-	-	-
CaDEM01G01300	363	chr1	2450964	2455069	-	NA	8	46	25	24	23	15	2.6748	12.3224	6.10487	6.27372	4.82433	3.91321	2.58632	-0.117034	0.934099	-0.628315	0.64347	-0.511282	0.847556	XP_016555813.1	LOC107855323	GDSL esterase/lipase At4g10955-like	100	0	758	XP_047269958.1	LOC107855323	GDSL esterase/lipase At4g10955, transcript variant X2	99.725	0	757	CQW23_00222	GDSL esterase/lipase	99.449	0	753	3.35503	0.458116	0.332879	0.580827	0.210911	4.17816	-0.477892
CaDEM01G01310	351	chr1	2458629	2462759	-	2	309	119	15	21	43	27	85.747	31.1365	3.84968	5.54787	8.6134	6.67026	4.5488	-3.62397	0.0216411	-2.92122	0.0397297	0.702754	0.712265	XP_016555772.1	LOC107855295	UDP-glucose 4-epimerase GEPI48	100	0	728	XP_016555772.1	LOC107855295	UDP-glucose 4-epimerase GEPI48	100	0	728	CQW23_28674	UDP-glucose 4-epimerase 4	82.997	0	619	3.26287	1.62352	0.0145238	1.72255	0.00964094	3.98282	0.688595
CaDEM01G01320	274	chr1	2473768	2477494	-	4	206	526	400	318	341	273	57.3203	136.032	90.6744	77.4073	65.0706	63.1898	6.35049	-0.126339	0.86157	-0.528523	0.462941	-0.402184	0.776898	XP_016555773.1	LOC107855296	nucleoside diphosphate kinase 3-like	86.861	1.44e-165	458	XP_016555773.1	LOC107855296	nucleoside diphosphate kinase 3	86.861	1.66e-165	458	-	-	-	-	-	-	-	-	-	-	-	-
CaDEM01G01330	1344	chr1	2489766	2497382	-	2	435	320	354	372	442	403	120.521	82.9397	80.3005	90.4726	84.2054	93.0579	6.52193	-0.244957	0.55795	-0.191334	0.679478	0.0536231	0.969581	XP_016555770.1	LOC107855293	trichohyalin isoform X1	97.842	0	2635	XP_016555770.2	LOC107855293	trichohyalin, transcript variant X1	97.693	0	2630	-	-	-	-	-	-	-	-	-	-	-	-
CaDEM01G01340	224	chr1	2500492	2501232	+	6	905	1055	180	148	269	210	250.236	272.37	41.0603	36.2756	51.4299	48.7153	6.86467	-2.77262	0.00646391	-2.39533	0.0106543	0.377291	0.607925	XP_016555789.1	LOC107855308	NAD(P)H-quinone oxidoreductase subunit S, chloroplastic	90.244	4.38e-157	435	XP_016555789.2	LOC107855308	NAD(P)H-quinone oxidoreductase subunit S, chloroplastic	90.65	8.45e-159	439	-	-	-	-	-	-	-	-	-	-	-	-
CaDEM01G01350	90	chr1	2503346	2504246	-	NA	18	21	30	25	34	39	5.43467	5.87918	7.23246	6.51567	6.90832	9.42731	2.78972	0.30964	0.622045	0.556781	0.410378	0.247141	0.856477	XP_016555793.1	LOC107855309	uncharacterized protein LOC107855309 isoform X2	97.26	1.4e-47	146	XP_016555793.2	LOC107855309	uncharacterized LOC107855309, transcript variant X3	97.26	1.89e-47	146	-	-	-	-	-	-	-	-	-	-	-	-
CaDEM01G01360	148	chr1	2549162	2549608	+	NA	23	1	16	9	4	4	6.81461	0.724626	4.0752	2.64446	1.22471	1.38592	1.46434	0.196673	0.915051	-1.53124	0.45746	-1.72792	0.66814	XP_016555749.1	LOC107855274	uncharacterized protein LOC107855274	95.946	2.46e-103	292	XP_016555749.2	LOC107855274	uncharacterized LOC107855274	95.946	3.09e-103	291	-	-	-	-	-	-	-	-	-	-	-	-
CaDEM01G01370	133	chr1	2567241	2567687	+	NA	25	0	13	11	5	4	7.36659	0.466898	3.39864	3.12836	1.41417	1.38592	1.48739	0.232732	0.923479	-1.41287	0.580846	-1.6456	0.738768	XP_016555749.1	LOC107855274	uncharacterized protein LOC107855274	89.189	8.45e-93	265	XP_016555749.2	LOC107855274	uncharacterized LOC107855274	89.189	1.33e-92	264	-	-	-	-	-	-	-	-	-	-	-	-
CaDEM01G01380	287	chr1	2585256	2586165	-	NA	16	12	8	16	15	15	4.8827	3.55963	2.27105	4.33811	3.3087	3.91321	1.88488	-0.452147	0.631055	-0.276587	0.791316	0.175561	0.9462	XP_016555823.1	LOC107855332	putative F-box protein At1g65770 isoform X1	94.684	0	585	XP_047270185.1	LOC107855332	putative F-box protein At1g65770, transcript variant X1	94.684	0	585	-	-	-	-	-	-	-	-	-	-	-	-
CaDEM01G01390	516	chr1	2587441	2588991	-	NA	13	15	15	7	18	18	4.05474	4.33281	3.84968	2.16055	3.87706	4.60248	1.93072	-0.566109	0.520764	0.0155756	0.989045	0.581685	0.758928	XP_016555820.1	LOC107855330	uncharacterized protein LOC107855330 isoform X1	100	0	1056	XP_016555820.1	LOC107855330	transcription termination factor MTEF18, mitochondrial	100	0	1056	-	-	-	-	-	-	-	-	-	-	-	-
CaDEM01G01400	134	chr1	2597362	2597766	+	NA	0	2	0	2	1	3	-	-	-	-	-	-	-	-	-	-	-	-	-	XP_016558818.1	LOC107858601	uncharacterized protein LOC107858601	69.643	8.91e-46	149	XP_016558818.1	LOC107858601	uncharacterized LOC107858601	69.643	1.03e-45	149	-	-	-	-	-	-	-	-	-	-	-	-
CaDEM01G01410	149	chr1	2598313	2598762	+	NA	0	0	0	0	1	2	-	-	-	-	-	-	-	-	-	-	-	-	-	XP_016581669.1	LOC107879055	uncharacterized protein LOC107879055	39.333	5.42e-23	94	XP_016549422.1	LOC107849328	uncharacterized LOC107849328	36.601	6.53e-23	93.2	-	-	-	-	-	-	-	-	-	-	-	-
CaDEM01G01420	334	chr1	2651782	2652786	-	NA	1	19	15	10	17	12	0.742886	5.36372	3.84968	2.88641	3.68761	3.22395	1.72817	0.378862	0.84001	0.409883	0.840651	0.0310209	1	XP_016555832.1	LOC107855338	putative F-box protein At5g55150	99.701	0	698	XP_047259650.1	LOC124885274	putative F-box protein At5g55150	92.814	0	639	-	-	-	-	-	-	-	-	-	-	-	-
CaDEM01G01430	412	chr1	2654524	2660116	-	3	118	219	227	179	275	225	33.0334	56.9092	51.6596	43.7761	52.5666	52.1616	5.59604	0.115323	0.830471	0.244005	0.656483	0.128682	0.917433	XP_016555808.1	LOC107855319	putative E3 ubiquitin-protein ligase UBR7	100	0	853	XP_016555808.1	LOC107855319	putative E3 ubiquitin-protein ligase UBR7	100	0	853	-	-	-	-	-	-	-	-	-	-	-	-
CaDEM01G01440	396	chr1	2665158	2670190	+	NA	24	12	62	57	39	28	7.0906	3.55963	14.4491	14.2581	7.85559	6.90002	3.17587	1.56769	0.0730268	0.551256	0.45035	-1.01643	0.475773	XP_016555833.1	LOC107855339	RING-H2 finger protein ATL20-like	99.495	0	807	XP_016555833.2	LOC107855339	putative RING-H2 finger protein ATL21B	100	0	812	CQW23_28105	putative serine/threonine-protein kinase	23.194	0.000109	44.3	3.08838	4.82589	0.00349458	4.71223	0.00301909	3.3685	1.81708
CaDEM01G01450	581	chr1	2688935	2700229	+	2	1282	827	1305	1146	696	568	354.283	213.608	294.769	277.743	132.327	130.967	7.86972	0.0420503	0.934782	-1.07803	0.0837952	-1.12008	0.325153	XP_016555788.1	LOC107855307	long chain acyl-CoA synthetase 4-like	98.737	0	967	NP_001311647.1	LOC107855307	long chain acyl-CoA synthetase 4-like	98.947	0	969	CQW23_00235	Long chain acyl-CoA synthetase 2	98.737	0	968	7.14011	-0.424842	0.0540953	-0.437511	0.0448441	6.92537	0.298701
CaDEM01G01460	595	chr1	2701484	2707492	-	NA	33	52	51	38	57	52	9.57449	13.8687	11.9684	9.66103	11.2658	12.4141	3.51882	-0.104655	0.866046	0.021369	0.97561	0.126024	0.931584	XP_016555819.1	LOC107855329	F-box/LRR-repeat protein 3-like	100	0	1198	XP_016555818.1	LOC107855328	F-box/LRR-repeat protein 3	100	0	1198	CQW23_00236	hypothetical protein	98.319	0	1177	2.90049	-0.59977	0.0668323	-0.221511	0.454887	3.09058	-0.201611
CaDEM01G01470	370	chr1	2730492	2733520	+	NA	2	1	2	3	10	1	1.01887	0.724626	0.917936	1.19275	2.36143	0.696653	0.242902	0.608689	0.774008	1.23328	0.542905	0.624592	0.879516	XP_016555782.1	LOC107855301	probable protein phosphatase 2C 51	95.596	0	746	XP_016555782.2	LOC107855301	protein phosphatase 2C 51	96.354	0	753	CQW23_00237	putative protein phosphatase 2C 8	86.514	0	594	-	-	-	-	-	-	-
CaDEM01G01480	523	chr1	2734610	2740985	-	5	259	823	1106	1127	1274	906	71.9477	212.577	249.891	273.146	241.831	208.624	7.71228	0.990534	0.231883	0.802642	0.351353	-0.187891	0.921327	XP_016555781.1	LOC107855300	endoglucanase 6-like	83.949	0	1028	XP_016555781.1	LOC107855300	endoglucanase 6	83.949	0	1028	CQW23_00238	Endoglucanase 2	83.254	0	1021	7.51736	2.23862	0.00656155	2.63132	0.0025534	8.5504	0.864246
CaDEM01G01490	367	chr1	2764922	2771992	-	NA	58	37	127	113	86	94	16.4742	10.0028	29.1078	27.8074	16.7599	22.0638	4.34946	1.1434	0.0999383	0.587648	0.349411	-0.555752	0.645334	XP_016555809.1	LOC107855320	uncharacterized protein LOC107855320	100	0	749	XP_016555809.1	LOC107855320	uncharacterized LOC107855320	100	0	749	-	-	-	-	-	-	-	-	-	-	-	-
CaDEM01G01500	265	chr1	2795433	2796324	+	NA	36	54	68	64	47	33	10.4024	14.3842	15.8022	15.9518	9.37122	8.04879	3.62237	0.374373	0.474377	-0.520473	0.374004	-0.894846	0.449798	XP_016555807.1	LOC107855318	ethylene-responsive transcription factor ERF061-like	92.674	0	520	XP_016555807.1	LOC107855318	ethylene-responsive transcription factor ERF061	92.674	0	520	CQW23_00239	Ethylene-responsive transcription factor RAP2-13	94.03	0	518	1.74612	0.569618	0.4687	0.205424	0.795345	1.29418	-1.3979
CaDEM01G01510	461	chr1	2796442	2804743	-	4	27	111	105	104	81	36	7.91856	29.0747	24.1464	25.6298	15.8126	8.73805	4.2137	0.523292	0.632881	-0.467967	0.711013	-0.991258	0.675278	XP_016555838.1	LOC107855343	DNA primase small subunit	100	0	898	XP_016555838.1	LOC107855343	DNA primase small subunit	100	0	898	CQW23_00240	hypothetical protein	99.07	0	892	2.99113	2.21775	0.00370567	2.82572	0.000946864	4.0672	1.87513
CaDEM01G01520	108	chr1	2842385	2842711	-	NA	0	0	0	0	0	0	-	-	-	-	-	-	-	-	-	-	-	-	-	-	-	-	-	-	-	-	-	-	-	-	-	-	-	-	-	-	-	-	-	-	-	-	-
CaDEM01G01530	234	chr1	2857072	2857776	+	NA	0	0	0	0	0	0	-	-	-	-	-	-	-	-	-	-	-	-	-	XP_016579235.1	LOC107876666	F-box protein At3g56470-like	51.174	1.55e-54	179	XP_016579235.2	LOC107876666	F-box protein At4g35733-like	51.174	1.62e-54	179	CQW23_00215	hypothetical protein	50.785	1.95e-45	159	-	-	-	-	-	-	-
CaDEM01G01540	187	chr1	2858816	2859379	-	2	1822	1279	47	214	2192	1273	503.316	330.101	11.0663	52.2444	415.749	292.944	8.06363	-3.8572	0.049158	-0.238578	0.86346	3.61862	0.305978	XP_016555817.1	LOC107855327	glycine-rich cell wall structural protein 2-like	99.465	1.45e-127	356	-	-	-	-	-	-	CQW23_00242	hypothetical protein	95.722	7.85e-118	331	9.9341	-0.902879	0.0203906	-0.586267	0.0854652	10.34	-0.95919
CaDEM01G01550	195	chr1	2878841	2882312	+	2	306	148	131	138	218	198	84.9191	38.6106	30.0098	33.8561	41.7678	45.9582	5.51747	-0.903539	0.198313	-0.441684	0.517739	0.461855	0.732686	XP_016555804.1	LOC107855316	abscisic acid receptor PYL9-like	99.487	3.83e-143	396	XP_016555804.2	LOC107855316	abscisic acid receptor PYL9, transcript variant X2	100	9.61e-144	398	CQW23_00243	Abscisic acid receptor PYL8	100	5.79e-144	398	5.08958	-0.0111084	0.967935	-0.0993855	0.6807	4.76756	-0.201447
CaDEM01G01560	443	chr1	2887366	2890830	+	4	112	742	120	131	207	160	31.3775	191.701	27.5291	32.1625	39.6838	37.2276	5.90404	-1.61679	0.205866	-1.19668	0.355503	0.420117	0.867058	XP_016555798.1	LOC107855312	probable polygalacturonase	99.774	0	905	XP_047270118.1	LOC107855312	probable polygalacturonase, transcript variant X5	100	0	907	CQW23_00244	putative polygalacturonase	99.534	0	876	7.71834	-1.79915	0.000613362	-1.97491	0.000320091	7.84368	-0.885753
CaDEM01G01570	270	chr1	2891225	2892037	-	NA	6	6	0	1	0	1	2.12282	2.01326	0.466898	0.708849	0.466898	0.696653	0.0500217	-3.53764	0.14785	-3.6452	0.162983	-0.107558	0.996351	XP_016552326.1	LOC107851759	uncharacterized protein LOC107851759	28.061	1.28e-21	93.2	XP_047259594.1	LOC107851759	uncharacterized LOC107851759, transcript variant X3	30.812	3.74e-23	97.1	-	-	-	-	-	-	-	-	-	-	-	-
CaDEM01G01580	95	chr1	2901237	2902171	+	4	1	310	2	0	4	3	0.742886	80.3625	0.917936	0.466898	1.22471	1.15616	3.80786	-6.29109	0.163116	-4.49172	0.26635	1.79938	0.872345	XP_016580116.1	LOC107877854	subtilisin-like protease SBT2.5	41.071	5.15e-07	46.2	XP_047249475.1	LOC107877854	subtilisin-like protease SBT2.5, transcript variant X13	41.071	5.93e-07	46.2	CQW23_00246	hypothetical protein	100	3.77e-66	193	3.09788	-3.1743	0.000759744	-4.6813	0.000178405	2.85384	-2.13178
CaDEM01G01590	217	chr1	2905673	2910041	+	NA	5	42	16	19	24	13	1.84684	11.2915	4.0752	5.06397	5.01378	3.4537	2.35558	-0.360115	0.813199	-0.3721	0.830266	-0.0119855	1	XP_016555799.1	LOC107855313	KAT8 regulatory NSL complex subunit 3	90.795	3.29e-158	437	XP_016555799.1	LOC107855313	KAT8 regulatory NSL complex subunit 3	90.795	3.8e-158	437	CQW23_00247	hypothetical protein	89.958	1.32e-156	432	1.17087	1.80502	0.0223923	1.69713	0.0272749	2.51995	0.405394
CaDEM01G01600	235	chr1	2910999	2914116	-	6	338	486	46	63	400	240	93.7507	125.723	10.8408	15.7098	76.2483	55.6079	5.97574	-3.09299	0.0100109	-0.714708	0.222236	2.37828	0.228072	XP_016555800.1	LOC107855314	uncharacterized protein LOC107855314	99.459	1.12e-134	376	XP_016555800.2	LOC107855314	uncharacterized LOC107855314	100	2.07e-135	378	CQW23_00248	hypothetical protein	96.774	2.84e-131	367	5.60022	0.867455	0.0568249	0.0149372	0.974477	6.35646	0.210807
CaDEM01G01610	194	chr1	2934925	2935509	+	NA	1	65	9	5	8	2	0.742886	17.2192	2.49657	1.67665	1.98253	0.926407	2.03979	-1.9139	0.483671	-2.52891	0.416956	-0.615003	0.932309	XP_016555810.1	LOC107855321	probable WRKY transcription factor 53	100	6.24e-143	402	XP_016555810.2	LOC107855321	probable WRKY transcription factor 53	100	7.69e-143	402	CQW23_00250	putative WRKY transcription factor 46	99.485	4.66e-142	400	2.62995	-2.7621	0.000779971	-3.30904	0.000314049	3.78	-5.90495
CaDEM01G01620	316	chr1	2936259	2944281	-	4	79	158	77	55	54	40	22.2699	41.1879	17.8318	13.7742	10.6974	9.65707	4.26076	-0.999259	0.160086	-1.66083	0.0723205	-0.66157	0.635801	XP_016555811.1	LOC107855322	protein SEH1	96.615	0	635	XP_016555811.2	LOC107855322	protein SEH1	97.231	0	638	-	-	-	-	-	-	-	-	-	-	-	-
CaDEM01G01630	163	chr1	2957165	2957656	-	4	52	254	23	17	55	48	14.8183	65.9297	5.65383	4.58006	10.8868	11.4951	4.23321	-2.85308	0.0645922	-1.67753	0.192837	1.17555	0.626643	XP_016555760.1	LOC107855287	uncharacterized protein LOC107855287	100	8.38e-121	337	XP_016555760.1	LOC107855287	uncharacterized LOC107855287	100	9.66e-121	337	-	-	-	-	-	-	-	-	-	-	-	-
CaDEM01G01640	216	chr1	2981703	2982445	+	NA	0	0	0	0	0	0	-	-	-	-	-	-	-	-	-	-	-	-	-	XP_016555756.1	LOC107855282	plant UBX domain-containing protein 7-like	98.936	8.14e-140	393	XP_016572477.2	LOC107870459	plant UBX domain-containing protein 7	54.902	4.9e-53	178	CQW23_00251	Plant UBX domain-containing protein 7	95.305	8.73e-141	392	-	-	-	-	-	-	-
CaDEM01G01650	138	chr1	2988111	2988557	+	NA	0	0	0	0	0	0	-	-	-	-	-	-	-	-	-	-	-	-	-	XP_016573183.1	LOC107870967	lysine-specific demethylase JMJ706-like	83.178	5.65e-53	178	XP_016573183.1	LOC107870967	lysine-specific demethylase JMJ706	83.178	6.52e-53	178	CQW23_10704	hypothetical protein	82.432	1.17e-86	249	-	-	-	-	-	-	-
CaDEM01G01660	444	chr1	3002426	3008817	-	NA	101	87	109	102	152	178	28.3416	22.8892	25.0484	25.1459	29.2638	41.3632	4.84225	-0.0329041	0.951629	0.460261	0.363494	0.493165	0.626053	XP_016555805.1	LOC107855317	probable GABA transporter 2 isoform X1	99.085	0	879	XP_016555805.1	LOC107855317	probable GABA transporter 2, transcript variant X1	99.085	0	879	CQW23_09245	Lysine histidine transporter 1	26.773	1.62e-48	172	0.935834	2.79688	0.0225098	2.99864	0.0149493	-0.466276	-2.40869
CaDEM01G01670	424	chr1	3019483	3022430	-	1	0	75	221	301	189	117	0.466898	19.7965	50.3065	73.2941	36.2736	27.3481	5.11443	3.07139	0.200911	2.27374	0.361041	-0.797654	0.852556	XP_016555757.1	LOC107855283	high mobility group B protein 6-like	90.343	0	518	XP_047270077.1	LOC107855283	high mobility group B protein 6	98.671	0	549	-	-	-	-	-	-	-	-	-	-	-	-
CaDEM01G01680	434	chr1	3023406	3028076	-	NA	51	57	65	65	65	65	14.5423	15.1574	15.1256	16.1937	12.7814	15.4009	3.89329	0.0782852	0.868014	-0.0833735	0.870281	-0.161659	0.86851	XP_016555826.1	LOC107855333	protein trichome birefringence-like 23	99.539	0	900	XP_047270080.1	LOC107855333	protein trichome birefringence-like 23	100	0	904	CQW23_17652	hypothetical protein	27.824	6.84e-35	134	-	-	-	-	-	-	-
CaDEM01G01690	947	chr1	3032937	3037161	-	NA	36	80	105	107	167	144	10.4024	21.0851	24.1464	26.3556	32.1056	33.5515	4.62411	0.749574	0.203378	1.13908	0.111084	0.389504	0.730448	XP_016555758.1	LOC107855284	uncharacterized protein At5g05190-like	99.261	0	1947	XP_047270075.1	LOC107855284	protein ENHANCED DISEASE RESISTANCE 4	100	0	1967	CQW23_00255	hypothetical protein	98.31	0	1920	4.84557	-0.619987	0.0248066	-0.574179	0.0303045	4.86454	-0.122052
CaDEM01G01700	86	chr1	3075442	3075791	-	NA	0	0	0	0	0	0	-	-	-	-	-	-	-	-	-	-	-	-	-	XP_016579223.1	LOC107876920	uncharacterized protein LOC107876920	86.207	4.17e-27	100	XP_047259740.1	LOC124892504	uncharacterized LOC124892504	87.931	2.79e-28	103	CQW23_16659	hypothetical protein	48.148	1.68e-16	72.4	0.229204	0.319932	0.677296	0.418583	0.570397	0.218229	-0.45375
CaDEM01G01710	95	chr1	3076679	3076966	+	NA	0	0	0	1	1	1	-	-	-	-	-	-	-	-	-	-	-	-	-	-	-	-	-	-	-	-	-	-	-	-	-	-	-	-	-	-	-	-	-	-	-	-	-
CaDEM01G01720	145	chr1	3076714	3077406	-	NA	4	2	3	0	5	3	1.57085	0.982354	1.14345	0.466898	1.41417	1.15616	0.17015	-1.26368	0.505822	0.0542072	0.979304	1.31788	0.738969	-	-	-	-	-	-	-	-	-	-	-	-	-	-	-	-	-	-	-	-	-	-	-	-
CaDEM01G01730	359	chr1	3089480	3095039	+	NA	48	46	66	51	98	101	13.7143	12.3224	15.3511	12.8064	19.0333	23.6721	4.01595	0.117104	0.815781	0.734557	0.193384	0.617453	0.545494	XP_016555769.1	LOC107855292	mitochondrial adenine nucleotide transporter ADNT1-like	100	0	733	XP_016555769.1	LOC107855292	mitochondrial adenine nucleotide transporter ADNT1	100	0	733	CQW23_00258	Mitochondrial adenine nucleotide transporter ADNT1	99.721	0	730	5.21921	-0.910861	0.0998091	-0.998024	0.0698425	4.47039	-0.489583
CaDEM01G01740	1163	chr1	3096181	3100196	-	2	1146	397	358	451	433	384	316.749	102.785	81.2026	109.587	82.5003	88.6925	7.02407	-1.02542	0.271115	-1.20168	0.242612	-0.176263	0.939718	XP_016555768.1	LOC107855291	centromere-associated protein E isoform X3	99.718	0	2025	XP_016555766.2	LOC107855291	COP1-interactive protein 1, transcript variant X2	100	0	1948	CQW23_00259	hypothetical protein	98.402	0	1910	6.71005	-1.31609	0.000454688	-2.13243	6.7536e-05	5.53634	-0.513454
CaDEM01G01750	530	chr1	3113200	3119560	+	NA	173	110	62	100	108	94	48.2127	28.8169	14.4491	24.662	20.9279	22.0638	4.72571	-1.00127	0.179201	-0.857685	0.257761	0.143589	0.934225	XP_016555802.1	LOC107855315	uncharacterized protein LOC107855315 isoform X1	100	0	1077	XP_016555802.1	LOC107855315	uncharacterized LOC107855315, transcript variant X2	100	0	1077	CQW23_00260	hypothetical protein	98.868	0	1061	4.14385	-0.815716	0.0310692	-0.805249	0.0290986	3.91244	-0.303176
CaDEM01G01760	1101	chr1	3127183	3135881	+	6	547	425	205	182	304	287	151.432	110.001	46.6982	44.502	58.0608	66.4064	6.31176	-1.5208	0.0228066	-1.06378	0.0641582	0.457023	0.592453	XP_016555779.1	LOC107855298	protein SPA1-RELATED 2	91.644	0	2059	XP_047270020.1	LOC107855298	protein SPA1-RELATED 2, transcript variant X1	91.644	0	2059	CQW23_17827	hypothetical protein	35.96	2.67e-152	477	5.70989	-0.603079	0.040068	-0.775689	0.0133691	5.10441	0.140029
CaDEM01G01770	965	chr1	3136996	3139988	-	NA	17	12	0	0	5	14	5.15869	3.55963	0.466898	0.466898	1.41417	3.68346	1.26454	-7.11915	0.0654814	-1.02969	0.498128	6.08946	0.38654	XP_016552195.1	LOC107851625	uncharacterized protein LOC107851625	60.375	0	1169	XP_047270049.1	LOC107855299	receptor-like kinase LIP1, transcript variant X1	100	0	2011	CQW23_00405	hypothetical protein	99.275	0	1999	2.56632	-0.940339	0.165378	-1.42969	0.0461961	2.20827	0.146582
CaDEM01G01780	331	chr1	3166439	3167464	-	NA	16	36	16	20	37	45	4.8827	9.74509	4.0752	5.30592	7.47668	10.8058	2.81885	-0.6362	0.327961	0.386384	0.557071	1.02258	0.466154	XP_016555837.1	LOC107855342	ethylene-responsive transcription factor CRF1-like	97.067	0	672	XP_016555837.1	LOC107855342	ethylene-responsive transcription factor CRF1	97.067	0	672	CQW23_00407	hypothetical protein	95.894	0	666	3.21267	0.77995	0.0891123	1.10419	0.0242713	3.47985	1.39509
CaDEM01G01790	646	chr1	3201002	3204542	-	4	104	346	122	134	157	134	29.1696	89.6407	27.9802	32.8883	30.2111	31.254	5.32736	-0.839172	0.265011	-0.804107	0.316747	0.0350656	0.993899	XP_016555783.1	LOC107855302	probable inactive receptor kinase At4g23740	99.845	0	1325	XP_016555783.2	LOC107855302	probable inactive receptor kinase At4g23740	100	0	1327	CQW23_00409	putative inactive receptor kinase	99.536	0	1321	5.03395	-0.3604	0.278113	-0.390295	0.229323	5.22086	-0.695282
CaDEM01G01800	239	chr1	3211844	3215545	-	2	629	380	252	175	292	167	174.063	98.4034	57.2976	42.8083	55.7873	38.8359	6.28117	-1.4133	0.0198373	-1.50536	0.0236303	-0.0920583	0.914021	XP_016555815.1	LOC107855325	putative glucose-6-phosphate 1-epimerase	78.548	1.53e-167	464	XP_016555815.1	LOC107855325	putative glucose-6-phosphate 1-epimerase	78.548	1.76e-167	464	CQW23_00410	putative glucose-6-phosphate 1-epimerase	77.888	1.38e-166	461	5.95849	-0.346322	0.154825	-0.619226	0.0220383	6.44348	-0.629374
CaDEM01G01810	894	chr1	3305496	3322305	-	NA	0	0	0	0	0	0	-	-	-	-	-	-	-	-	-	-	-	-	-	XP_016553195.1	LOC107852669	protein TPX2-like	79.459	0	546	XP_047252906.1	LOC107841743	ADP,ATP carrier protein 3, mitochondrial	91.468	0	555	CQW23_21010	hypothetical protein	76.524	2.48e-155	462	1.74946	-	-	-	-	0.989948	-
CaDEM01G01820	181	chr1	3344309	3345874	+	NA	2	14	3	2	2	3	1.01887	4.07509	1.14345	0.9508	0.845806	1.15616	0.587813	-1.53054	0.348703	-1.74536	0.319864	-0.214822	0.971154	XP_016538897.1	LOC107839780	ferric reduction oxidase 7, chloroplastic-like	84.058	7.16e-31	118	XP_016538897.1	LOC107839780	ferric reduction oxidase 7, chloroplastic	84.058	8.25e-31	118	-	-	-	-	-	-	-	-	-	-	-	-
CaDEM01G01830	370	chr1	3347774	3355313	-	NA	44	13	30	12	46	36	12.6103	3.81736	7.23246	3.37031	9.18176	8.73805	2.90507	-0.595601	0.49351	0.37045	0.696089	0.966051	0.616927	XP_016552646.1	LOC107852113	protein LURP-one-related 17-like	99.029	3.94e-149	421	XP_016552646.2	LOC107852113	protein LURP-one-related 17	100	6.45e-152	428	-	-	-	-	-	-	-	-	-	-	-	-
CaDEM01G01840	906	chr1	3404385	3415555	+	5	250	135	578	543	833	579	69.4638	35.2601	130.817	131.846	158.282	133.495	6.78044	1.39945	0.0469333	1.53416	0.0479508	0.134709	0.909957	XP_016566063.1	LOC107864242	LOW QUALITY PROTEIN: respiratory burst oxidase homolog protein A	93.586	0	1760	XP_047270205.1	LOC107864242	respiratory burst oxidase homolog protein A, transcript variant X2	95.268	0	1809	-	-	-	-	-	-	-	-	-	-	-	-
CaDEM01G01850	184	chr1	3420436	3420990	+	1	13	6	317	309	93	93	4.05474	2.01326	71.9563	75.2297	18.0861	21.834	5.01092	4.83878	0.00727145	2.93495	0.0243962	-1.90383	0.263043	XP_016566906.1	LOC107865062	uncharacterized protein LOC107865062	30	4.52e-21	86.3	XP_047270213.1	LOC124899402	uncharacterized LOC124899402	100	5.62e-135	375	-	-	-	-	-	-	-	-	-	-	-	-
CaDEM01G01860	164	chr1	3427656	3428150	+	NA	1	1	0	2	0	2	-	-	-	-	-	-	-	-	-	-	-	-	-	XP_016566075.1	LOC107864250	late embryogenesis abundant protein At1g64065	100	9.78e-118	333	XP_016566906.2	LOC107865062	uncharacterized LOC107865062	30.061	1.73e-20	84.3	-	-	-	-	-	-	-	-	-	-	-	-
CaDEM01G01870	180	chr1	3450006	3450548	+	NA	0	0	0	0	0	0	-	-	-	-	-	-	-	-	-	-	-	-	-	XP_016553533.1	LOC107853024	uncharacterized protein LOC107853024	47.778	4.57e-51	164	XP_047259620.1	LOC124892066	late embryogenesis abundant protein At1g64065	99.444	1.89e-129	362	-	-	-	-	-	-	-	-	-	-	-	-
CaDEM01G01880	444	chr1	3454797	3456493	-	NA	0	10	4	6	25	29	0.466898	3.04417	1.36897	1.9186	5.20324	7.12977	1.69868	0.0931774	0.96544	2.41802	0.211962	2.32485	0.507185	XP_016566080.1	LOC107864257	probable membrane-associated kinase regulator 2 isoform X1	99.55	0	877	XP_016566080.2	LOC107864257	probable membrane-associated kinase regulator 2, transcript variant X1	100	0	885	CQW23_00006	hypothetical protein	97.978	0	858	-0.0866139	6.35185	0.0183252	7.30542	0.00749557	0.863539	2.53169
CaDEM01G01890	527	chr1	3471680	3474172	-	NA	0	5	1	1	0	1	0.466898	1.75554	0.692417	0.708849	0.466898	0.696653	-0.350204	-1.07481	0.665578	-2.15511	0.446042	-1.0803	0.870728	XP_016538784.1	LOC107839435	endoglucanase-like	98.548	0	993	XP_016538784.2	LOC107839435	glycosyl hydrolase 5 family protein	100	0	1103	CQW23_00007	hypothetical protein	83.803	0	752	-	-	-	-	-	-	-
CaDEM01G01900	474	chr1	3475016	3477328	-	NA	0	0	0	0	0	0	-	-	-	-	-	-	-	-	-	-	-	-	-	XP_016566096.1	LOC107864274	endoglucanase-like	99.789	0	992	XP_016566096.2	LOC107864274	glycosyl hydrolase 5 family protein	100	0	994	CQW23_00007	hypothetical protein	96.235	0	865	-	-	-	-	-	-	-
CaDEM01G01910	273	chr1	3482306	3484559	+	2	2273	1023	1627	1115	1439	1033	627.787	264.122	367.386	270.242	273.091	237.803	8.40948	-0.400938	0.457715	-0.694981	0.262253	-0.294043	0.799828	XP_016566103.1	LOC107864283	reticulon-like protein B4	100	0	559	XP_016566103.1	LOC107864283	reticulon-like protein B4	100	0	559	CQW23_00008	Reticulon-like protein B5	99.267	0	555	7.28045	0.472022	0.0671433	0.61865	0.0227468	7.60146	1.202
CaDEM01G01920	861	chr1	3486290	3492288	-	NA	18	1	1	23	91	83	5.43467	0.724626	0.692417	6.03177	17.7072	19.5365	3.07891	0.0479885	0.990123	2.75142	0.297005	2.70343	0.595146	XP_016566110.1	LOC107864295	nuclear valosin-containing protein-like isoform X1	96.98	0	1703	XP_016566110.1	LOC107864295	nuclear valosin-containing protein-like, transcript variant X1	96.98	0	1703	CQW23_00009	hypothetical protein	96.748	0	1697	1.72377	0.152126	0.924948	0.302526	0.834477	0.434657	-1.36465
CaDEM01G01930	670	chr1	3506927	3508939	-	5	674	290	732	586	900	832	186.482	75.2079	165.547	142.25	170.975	191.622	7.27949	0.314758	0.624657	0.580919	0.41187	0.266161	0.850153	XP_016566166.1	LOC107864314	uncharacterized protein LOC107864314	100	0	1353	XP_047270246.1	LOC107864314	uncharacterized LOC107864314, transcript variant X3	100	0	1353	-	-	-	-	-	-	-	-	-	-	-	-
CaDEM01G01940	287	chr1	3522642	3528567	-	4	53	287	11	7	33	32	15.0942	74.4347	2.9476	2.16055	6.71887	7.81903	4.17606	-4.08938	0.0364654	-2.43842	0.108982	1.65096	0.545772	XP_016566176.1	LOC107864337	GDT1-like protein 1, chloroplastic	86.971	1.57e-172	481	XP_016566176.2	LOC107864337	protein PAM71, chloroplastic	87.296	4.27e-173	483	CQW23_00010	GDT1-like protein 1, chloroplastic	86.645	5.77e-172	479	4.17958	-1.21401	0.023461	-1.53924	0.00783425	4.23489	-2.63985
CaDEM01G01950	802	chr1	3545040	3549560	-	2	388	91	52	45	44	24	107.55	23.9201	12.1939	11.3547	8.80286	5.981	4.81317	-2.22847	0.0678325	-3.01131	0.045931	-0.782843	0.692131	XP_016566187.1	LOC107864348	cation/H(+) antiporter 18-like	100	0	1629	XP_016566187.1	LOC107864348	cation/H(+) antiporter 18	100	0	1629	CQW23_00014	Cation/H(+) antiporter 17	99.002	0	1616	3.41119	-1.01886	0.0675537	-1.52513	0.0146785	5.53623	-1.614
CaDEM01G01960	800	chr1	3562191	3564965	-	1	3	0	96	85	42	45	1.29486	0.466898	22.1167	21.0327	8.42395	10.8058	3.42591	5.62458	0.0204556	4.42651	0.0469446	-1.19807	0.569214	XP_016566199.1	LOC107864356	cation/H(+) antiporter 18-like	99.75	0	1622	XP_016566199.2	LOC107864356	cation/H(+) antiporter 18	100	0	1627	CQW23_00015	Cation/H(+) antiporter 19	99.25	0	1620	-0.218097	4.47619	0.0659361	7.6279	0.00362885	0.456989	7.36208
CaDEM01G01970	682	chr1	3618203	3624291	+	5	78	54	184	166	186	175	21.9939	14.3842	41.9623	40.6307	35.7053	40.6739	5.0268	1.21674	0.0560877	1.10772	0.0841695	-0.109022	0.924354	XP_016566209.1	LOC107864363	LOW QUALITY PROTEIN: uncharacterized protein At5g41620	98.534	0	1382	XP_016566209.2	LOC107864363	uncharacterized protein At5g41620	100	0	1410	CQW23_00016	hypothetical protein	99.707	0	1404	3.74367	1.40734	0.00784447	1.87987	0.00175546	3.88715	0.693055
CaDEM01G01980	1380	chr1	3675506	3681360	-	NA	0	3	64	76	89	38	0.466898	1.24008	14.9001	18.8552	17.3283	9.19756	3.38272	5.26748	0.0299141	4.91258	0.0455435	-0.354898	0.886068	XP_016566219.1	LOC107864374	ABC transporter C family member 10-like isoform X1	99.85	0	2730	XP_047270273.1	LOC107864374	ABC transporter C family member 10	99.85	0	2730	CQW23_00020	ABC transporter C family member 10	98.275	0	2674	1.85689	4.7907	0.000402987	4.04425	0.000658429	1.38987	1.02469
CaDEM01G01990	964	chr1	3685578	3699665	-	1	509	475	861	764	820	670	140.945	122.888	194.638	185.317	155.819	154.402	7.31301	0.529746	0.153647	0.237347	0.501493	-0.292399	0.681068	XP_016566231.1	LOC107864391	translation initiation factor IF-2 isoform X1	95.317	0	1335	XP_016566231.1	LOC107864391	translation initiation factor IF-2, transcript variant X1	95.317	0	1335	CQW23_00021	hypothetical protein	93.939	0	1316	4.24858	0.343769	0.125033	0.598123	0.0170688	4.655	0.321264
CaDEM01G02000	414	chr1	3702531	3709765	+	NA	25	71	63	67	58	50	7.36659	18.7656	14.6746	16.6776	11.4552	11.9546	3.75313	0.361449	0.5989	-0.0624293	0.944163	-0.423879	0.773626	XP_016566255.1	LOC107864412	hydroxyproline O-galactosyltransferase HPGT1-like	100	0	692	XP_016566255.1	LOC107864412	hydroxyproline O-galactosyltransferase HPGT1, transcript variant X1	100	0	692	-	-	-	-	-	-	-	-	-	-	-	-
CaDEM01G02010	1498	chr1	3746970	3757530	+	NA	73	122	180	159	174	133	20.614	31.9097	41.0603	38.9371	33.4318	31.0242	5.0379	0.631232	0.205458	0.316954	0.520458	-0.314278	0.744773	XP_016566306.1	LOC107864456	uncharacterized protein LOC107864456 isoform X1	99.468	0	3083	XP_016566306.1	LOC107864456	uncharacterized LOC107864456, transcript variant X1	99.468	0	3083	-	-	-	-	-	-	-	-	-	-	-	-
CaDEM01G02020	206	chr1	3758821	3761470	-	NA	0	0	0	0	1	2	-	-	-	-	-	-	-	-	-	-	-	-	-	XP_016552679.1	LOC107852136	probable WRKY transcription factor 75	92.342	3.96e-152	421	XP_016552679.2	LOC107852136	probable WRKY transcription factor 75	92.793	2.14e-153	424	CQW23_19578	hypothetical protein	45.283	1.45e-07	50.4	1.47028	1.51981	0.361471	5.92435	0.001392	0.908854	4.13703
CaDEM01G02030	475	chr1	3769050	3778731	+	NA	8	16	1	0	8	2	2.6748	4.59054	0.692417	0.466898	1.98253	0.926407	0.892574	-4.52551	0.078527	-1.70764	0.30681	2.81787	0.553051	XP_016566330.1	LOC107864477	endoglucanase 18-like isoform X1	95.19	0	776	NP_001311817.1	LOC107864477	endoglucanase 18-like	95.19	0	776	-	-	-	-	-	-	-	-	-	-	-	-
CaDEM01G02040	97	chr1	3796622	3796915	+	NA	0	0	0	0	0	0	-	-	-	-	-	-	-	-	-	-	-	-	-	-	-	-	-	-	-	-	-	-	-	-	-	-	-	-	-	-	-	-	-	-	-	-	-
CaDEM01G02050	311	chr1	3799995	3801856	-	1	1	1	101	126	40	24	0.742886	0.724626	23.2443	30.9527	8.04504	5.981	3.5436	6.49329	0.00659544	4.4792	0.0177543	-2.01409	0.252441	XP_016552689.1	LOC107852145	probable WRKY transcription factor 29	95.975	0	640	XP_016552689.1	LOC107852145	probable WRKY transcription factor 29	95.975	0	640	CQW23_24472	hypothetical protein	52.239	2.17e-15	76.3	-0.0654647	0.323293	0.84691	-0.42341	0.79761	0.554874	-2.71213
CaDEM01G02060	103	chr1	3826686	3826997	-	NA	0	0	0	0	0	0	-	-	-	-	-	-	-	-	-	-	-	-	-	XP_016576195.1	LOC107873764	uncharacterized protein LOC107873764	55.696	5.41e-19	78.6	XP_047270197.1	LOC107873764	uncharacterized LOC107873764, transcript variant X2	55.696	3.48e-19	79	-	-	-	-	-	-	-	-	-	-	-	-
CaDEM01G02070	188	chr1	3875248	3875895	-	NA	0	0	0	0	0	0	-	-	-	-	-	-	-	-	-	-	-	-	-	XP_016552700.1	LOC107852155	uncharacterized protein LOC107852155	86.977	7.01e-134	373	XP_016552700.2	LOC107852155	uncharacterized LOC107852155	87.442	2.12e-134	375	-	-	-	-	-	-	-	-	-	-	-	-
CaDEM01G02080	295	chr1	3880355	3883437	+	NA	0	1	0	1	0	1	-	-	-	-	-	-	-	-	-	-	-	-	-	XP_016552705.1	LOC107852163	meiotic recombination protein SPO11-2	76.963	0	563	XP_016552705.2	LOC107852163	meiotic recombination protein SPO11-2	77.225	0	565	CQW23_21943	hypothetical protein	38.571	6.96e-41	146	6.15609	-0.0200317	0.95052	0.242344	0.390438	6.09539	0.480333
CaDEM01G02090	247	chr1	3884146	3884955	+	NA	0	1	0	1	0	1	-	-	-	-	-	-	-	-	-	-	-	-	-	XP_016552714.1	LOC107852170	zinc finger protein 525-like	97.976	1.33e-174	480	XP_047270560.1	LOC107873826	zinc finger protein 841	52.586	1.91e-31	119	CQW23_00034	hypothetical protein	93.023	6.92e-170	468	-	-	-	-	-	-0.849594	-
CaDEM01G02100	419	chr1	3885706	3890470	-	6	461	474	433	434	426	349	127.697	122.63	98.1165	105.474	81.1741	80.6511	6.68074	-0.299659	0.344481	-0.632201	0.120627	-0.332542	0.627708	XP_016566369.1	LOC107864496	uncharacterized protein LOC107864496	87.173	0	654	XP_016566369.2	LOC107864496	G-patch domain-containing protein 1	87.855	0	670	CQW23_00035	hypothetical protein	87.08	0	659	5.72365	0.125624	0.490075	0.363966	0.0562263	5.96608	0.192078
CaDEM01G02110	211	chr1	3891277	3899226	+	4	173	357	91	67	98	88	48.2127	92.4757	20.9891	16.6776	19.0333	20.6853	5.18	-1.87291	0.0369463	-1.81336	0.0496052	0.0595471	0.978611	XP_016566381.1	LOC107864504	2-C-methyl-D-erythritol 2,4-cyclodiphosphate synthase, chloroplastic	92.952	3.08e-151	419	XP_016566381.1	LOC107864504	2-C-methyl-D-erythritol 2,4-cyclodiphosphate synthase, chloroplastic	92.952	3.55e-151	419	CQW23_00036	2-C-methyl-D-erythritol 2,4-cyclodiphosphate synthase, chloroplastic	92.07	1.7e-149	414	5.75502	0.241783	0.447477	-0.871045	0.0177124	5.27471	0.280543
CaDEM01G02120	485	chr1	3918283	3920571	+	NA	8	48	48	41	17	26	2.6748	12.8378	11.2918	10.3869	3.68761	6.44051	2.977	0.826615	0.451654	-0.494245	0.682497	-1.32086	0.576567	XP_016566390.1	LOC107864513	1-aminocyclopropane-1-carboxylate synthase-like	100	0	1012	XP_016566403.1	LOC107864521	1-aminocyclopropane-1-carboxylate synthase	95.876	0	966	CQW23_00037	1-aminocyclopropane-1-carboxylate synthase	99.175	0	1005	3.56233	-2.3108	0.00387074	-2.7067	0.0015966	4.20102	-1.33118
CaDEM01G02130	440	chr1	3925785	3928116	-	NA	0	0	2	6	1	0	0.466898	0.466898	0.917936	1.9186	0.656352	0.466898	-0.291095	5.02581	0.213382	2.26503	0.613431	-2.76078	0.635744	XP_016566403.1	LOC107864521	1-aminocyclopropane-1-carboxylate synthase-like	90.909	0	895	XP_016566403.1	LOC107864521	1-aminocyclopropane-1-carboxylate synthase	90.909	0	895	CQW23_05542	Tyrosine aminotransferase	23.867	2.78e-08	55.5	1.89339	-1.1513	0.063283	-1.2036	0.0470459	2.03053	-1.15778
CaDEM01G02140	90	chr1	3934703	3934975	+	NA	0	0	0	0	0	0	-	-	-	-	-	-	-	-	-	-	-	-	-	XP_016566724.1	LOC107864815	uncharacterized protein LOC107864815	45.238	1.51e-07	46.6	XP_047258346.1	LOC124890583	uncharacterized LOC124890583	45.238	9.32e-09	49.3	CQW23_15870	hypothetical protein	33.333	6.13e-09	49.7	-	-	-	-	-	-	-
CaDEM01G02150	495	chr1	3945004	3952030	-	5	79	214	440	407	420	305	22.2699	55.6206	99.6951	98.9409	80.0374	70.5419	6.15455	1.43475	0.0945472	1.04381	0.202978	-0.390932	0.78532	XP_016566414.1	LOC107864529	monodehydroascorbate reductase 5, mitochondrial	100	0	1022	XP_016566414.1	LOC107864529	monodehydroascorbate reductase, chloroplastic/mitochondrial	100	0	1022	CQW23_00039	Monodehydroascorbate reductase, chloroplastic	99.588	0	1002	6.88113	-0.235266	0.264099	-0.230956	0.260651	7.38385	0.107373
CaDEM01G02160	410	chr1	3958636	3960685	-	NA	0	0	1	0	0	0	-	-	-	-	-	-	-	-	-	-	-	-	-	XP_016552726.1	LOC107852177	F-box protein At2g26160-like	99.424	0	717	XP_016552726.2	LOC107852177	F-box protein At2g26160-like	100	0	848	CQW23_00971	hypothetical protein	73.246	1.17e-110	324	-	-	-	-	-	-	-
CaDEM01G02170	821	chr1	3978370	3981542	-	NA	0	0	0	0	0	0	-	-	-	-	-	-	-	-	-	-	-	-	-	XP_016566425.1	LOC107864538	probable linoleate 9S-lipoxygenase 5	95.991	0	1670	XP_047270352.1	LOC107864538	probable linoleate 9S-lipoxygenase 5, transcript variant X2	99.634	0	1696	CQW23_00042	Linoleate 9S-lipoxygenase 2	90.976	0	1529	-	-	-	-	-	-	-
CaDEM01G02180	820	chr1	3992356	3995525	+	NA	0	0	0	0	0	0	-	-	-	-	-	-	-	-	-	-	-	-	-	XP_016566425.1	LOC107864538	probable linoleate 9S-lipoxygenase 5	95.991	0	1670	XP_047270352.1	LOC107864538	probable linoleate 9S-lipoxygenase 5, transcript variant X2	99.634	0	1697	CQW23_00042	Linoleate 9S-lipoxygenase 2	90.976	0	1529	-	-	-	-	-	-	-
CaDEM01G02190	370	chr1	3997134	3998276	-	NA	1	4	0	1	2	0	-	-	-	-	-	-	-	-	-	-	-	-	-	XP_016552737.1	LOC107852193	uncharacterized protein LOC107852193	97.368	0	766	XP_016552737.1	LOC107852193	protein ROH1	97.368	0	766	CQW23_00043	hypothetical protein	97.105	0	764	-0.821491	-	-	-	-	-	-
CaDEM01G02200	404	chr1	4000422	4005221	-	NA	133	75	63	64	81	64	37.1732	19.7965	14.6746	15.9518	15.8126	15.1712	4.30049	-0.867661	0.166319	-0.858891	0.19787	0.00876928	1	XP_016566440.1	LOC107864546	aspartate carbamoyltransferase, chloroplastic-like	99.505	0	837	XP_016566440.2	LOC107864546	aspartate carbamoyltransferase, chloroplastic	100	0	839	CQW23_24572	Aspartate carbamoyltransferase 1, chloroplastic	88.571	7.72e-37	130	4.5213	0.0184922	0.963708	0.0302645	0.937602	4.70748	-0.0569699
CaDEM01G02210	274	chr1	4011908	4015436	+	NA	53	32	62	49	59	53	15.0942	8.71418	14.4491	12.3225	11.6447	12.6439	3.64091	0.202386	0.729712	0.0715403	0.918995	-0.130846	0.929462	XP_016566466.1	LOC107864552	uncharacterized protein LOC107864552	99.038	4.83e-69	228	XP_047270362.1	LOC107864552	uncharacterized LOC107864552, transcript variant X2	99.038	5.57e-69	228	CQW23_00044	hypothetical protein	99.038	3.15e-69	228	3.5571	-0.280374	0.364958	0.0094697	0.977551	3.4013	-0.0536459
CaDEM01G02220	338	chr1	4023856	4027087	+	NA	0	0	1	1	2	2	-	-	-	-	-	-	-	-	-	-	-	-	-	XP_016552744.1	LOC107852202	transcription factor MYB86	99.704	0	702	XP_016552744.2	LOC107852202	transcription factor MYB13	100	0	704	CQW23_00045	Transcription factor MYB26	99.41	0	698	-1.00295	4.30741	0.09473	6.44109	0.0145242	-0.0893685	6.92806
CaDEM01G02230	396	chr1	4045335	4049000	+	1	84	95	282	248	170	156	23.6499	24.951	64.0632	60.4707	32.674	36.3086	5.33544	1.37486	0.0212736	0.512103	0.207896	-0.862758	0.316614	XP_016566490.1	LOC107864583	mitogen-activated protein kinase homolog MMK2-like	95.707	0	779	XP_016566490.1	LOC107864583	mitogen-activated protein kinase homolog MMK2	95.707	0	779	CQW23_18230	Mitogen-activated protein kinase 9	47.262	5.05e-103	317	5.51751	-0.31469	0.402393	0.015436	0.969461	6.32037	0.0155003
CaDEM01G02240	454	chr1	4049409	4054321	-	1	48	444	645	502	437	302	13.7143	114.898	145.926	121.926	83.2581	69.8527	6.51777	1.39125	0.361154	0.580037	0.726625	-0.811212	0.784752	XP_016566478.1	LOC107864574	probable polygalacturonase	93.802	0	928	XP_016566478.1	LOC107864574	probable polygalacturonase	93.802	0	928	CQW23_00048	putative polygalacturonase	93.118	0	884	4.45382	-2.01827	0.00165624	-1.29407	0.0092682	4.62672	-0.287634
CaDEM01G02250	263	chr1	4079713	4082489	-	NA	0	0	0	0	0	0	-	-	-	-	-	-	-	-	-	-	-	-	-	XP_016576449.1	LOC107874080	uncharacterized protein LOC107874080	52.657	4.22e-55	187	XP_047263762.1	LOC124896266	uncharacterized LOC124896266	52.025	4.3e-84	265	CQW23_03366	hypothetical protein	62.136	4.92e-119	345	-	-	-	-	-	-	-
CaDEM01G02260	108	chr1	4095580	4097128	-	NA	0	0	0	0	0	0	-	-	-	-	-	-	-	-	-	-	-	-	-	XP_016552769.1	LOC107852230	protein SPIRAL1-like 5	100	2.2e-73	213	XP_016552769.1	LOC107852230	protein SPIRAL1-like 5	100	2.54e-73	213	CQW23_25479	Protein SPIRAL1-like 1	49.057	1.58e-20	79.3	7.8643	0.932324	0.0140807	0.807904	0.0227366	8.35527	0.838055
CaDEM01G02270	85	chr1	4108208	4109511	+	NA	46	14	6	6	18	10	13.1623	4.07509	1.82001	1.9186	3.87706	2.76444	2.17763	-2.33935	0.0775637	-1.36975	0.220159	0.969599	0.671642	-	-	-	-	-	-	XP_047270394.1	LOC124899531	uncharacterized LOC124899531	100	1.13e-57	172	CQW23_00049	hypothetical protein	100	3.94e-39	124	0.879971	1.89189	0.0133344	1.5339	0.0294361	1.51432	0.145008
CaDEM01G02280	261	chr1	4112830	4116187	-	NA	0	14	7	4	10	5	0.466898	4.07509	2.04553	1.4347	2.36143	1.61567	1.00819	-0.294975	0.911106	-0.0203244	0.995981	0.274651	0.970961	XP_016552786.1	LOC107852237	uncharacterized protein LOC107852237 isoform X2	100	2.45e-161	447	XP_016552786.1	LOC107852237	uncharacterized LOC107852237, transcript variant X3	100	2.83e-161	447	CQW23_00051	hypothetical protein	98.578	8.57e-159	442	2.14825	3.63978	0.00287421	2.17495	0.0277138	3.33705	0.160399
CaDEM01G02290	313	chr1	4124488	4129655	-	NA	78	74	112	100	114	93	21.9939	19.5387	25.725	24.662	22.0646	21.834	4.50085	0.285844	0.446848	0.083585	0.850362	-0.202259	0.800971	XP_016566514.1	LOC107864608	probable mitochondrial import inner membrane translocase subunit TIM21 isoform X1	98.403	0	632	XP_047260870.1	LOC124894181	probable mitochondrial import inner membrane translocase subunit TIM21	97.61	0	506	CQW23_00052	putative mitochondrial import inner membrane translocase subunit TIM21	97.764	0	629	4.4702	1.01352	0.00249704	0.672814	0.0139224	5.00881	0.895852
CaDEM01G02300	473	chr1	4142158	4145349	+	6	102	139	68	74	100	84	28.6176	36.291	15.8022	18.3713	19.4123	19.7663	4.52375	-0.939576	0.0679914	-0.730598	0.138164	0.208978	0.80392	XP_016566534.1	LOC107864622	uncharacterized protein LOC107864622	87.026	0	880	XP_016566534.2	LOC107864622	uncharacterized LOC107864622	87.425	0	888	CQW23_00053	hypothetical protein	86.627	0	883	3.18028	1.72438	0.00454735	2.10551	0.00146283	4.44715	0.508726
CaDEM01G02310	903	chr1	4148282	4158897	-	5	324	267	386	363	467	343	89.8869	69.2802	87.5171	88.2951	88.9417	79.2726	6.39009	0.155858	0.642787	0.0865098	0.824144	-0.0693479	0.939357	XP_016566546.1	LOC107864629	golgin candidate 6 isoform X1	100	0	1842	XP_016566546.1	LOC107864629	golgin candidate 6	100	0	1842	CQW23_00054	Golgin candidate 6	99.225	0	1826	6.12646	-0.341005	0.106813	-0.367559	0.0801729	6.27413	-0.189055
CaDEM01G02320	618	chr1	4162153	4165505	-	2	513	162	199	162	120	100	142.049	42.2188	45.3451	39.6629	23.2013	23.4423	5.71512	-0.967347	0.242704	-1.82801	0.0951989	-0.860659	0.617177	XP_016566562.1	LOC107864644	homeobox protein BEL1 homolog	94.281	0	1247	XP_047270421.1	LOC107864644	homeobox protein BEL1 homolog, transcript variant X2	94.436	0	1251	CQW23_00055	BEL1-like homeodomain protein 2	97.087	0	1243	4.85122	0.299766	0.338331	0.211301	0.486752	4.43247	-0.694243
CaDEM01G02330	314	chr1	4191259	4193535	+	6	247	265	17	22	43	35	68.6358	68.7647	4.30072	5.78982	8.6134	8.5083	4.76908	-3.89851	0.00599996	-3.06965	0.0102888	0.828866	0.4178	XP_016566574.1	LOC107864652	phosphoglycerate mutase-like protein AT74	90.962	0	641	XP_016566574.2	LOC107864652	phosphoglycerate mutase-like protein AT74, transcript variant X1	91.545	0	646	CQW23_00056	Phosphoglycerate mutase-like protein AT74	90.671	0	637	3.63926	-2.41542	0.000404033	-3.35539	0.000108449	3.19195	-2.19343
CaDEM01G02340	668	chr1	4196096	4198709	-	NA	59	44	64	76	53	59	16.7502	11.8069	14.9001	18.8552	10.5079	14.0224	3.85335	0.237015	0.682533	-0.240643	0.704845	-0.477658	0.697349	XP_016566586.1	LOC107864661	BTB/POZ domain-containing protein At1g63850	98.602	0	1311	XP_016566586.2	LOC107864661	BTB/POZ domain-containing protein At1g63850	99.064	0	1318	CQW23_00057	BTB/POZ domain-containing protein	97.972	0	1300	3.52037	1.87432	0.00125342	1.3349	0.00482602	3.60739	0.817875
CaDEM01G02350	167	chr1	4221653	4222156	+	NA	45	73	144	100	180	179	12.8863	19.281	32.9416	24.662	34.5685	41.5929	4.79246	0.879886	0.143393	1.27171	0.0805996	0.39182	0.718161	XP_016566597.1	LOC107864670	E3 ubiquitin-protein ligase RHA1B-like	100	1.13e-122	342	XP_016566597.1	LOC107864670	brassinosteroid-responsive RING protein 1	100	1.3e-122	342	CQW23_14864	Receptor -like proteiny region, transmembrane domain- and RING domain-containing protein 2	30	7.89e-08	50.4	5.86903	-0.393797	0.25118	-0.720468	0.048753	5.75184	-0.13479
CaDEM01G02360	225	chr1	4237806	4240868	-	NA	0	0	0	0	0	0	-	-	-	-	-	-	-	-	-	-	-	-	-	XP_016552804.1	LOC107852250	uncharacterized protein LOC107852250	86.719	5.01e-138	387	XP_016552804.2	LOC107852250	uncharacterized LOC107852250	87.5	6.92e-153	425	CQW23_28514	hypothetical protein	58.824	2.99e-83	248	6.33588	-0.593836	0.02797	-0.693553	0.0132804	6.30743	0.937427
CaDEM01G02370	320	chr1	4253784	4257095	+	NA	0	0	68	53	30	26	0.466898	0.466898	15.8022	13.2903	6.15051	6.44051	2.84052	8.91338	0.0124836	7.64839	0.0246754	-1.26499	0.430453	XP_016566606.1	LOC107864679	zinc finger protein CONSTANS-LIKE 7-like isoform X1	97.561	0	652	XP_016566606.1	LOC107864679	zinc finger protein CONSTANS-LIKE 7, transcript variant X1	97.561	0	652	CQW23_00059	Zinc finger protein CONSTANS-LIKE 3	96.078	5.7e-180	497	0.996816	2.17142	0.0500915	2.20576	0.0409944	1.71483	0.739271
CaDEM01G02380	693	chr1	4272049	4286843	-	NA	129	115	203	199	253	242	36.0693	30.1056	46.2472	48.6151	48.3987	56.0674	5.46848	0.525087	0.192048	0.664864	0.150046	0.139777	0.864414	XP_016566617.1	LOC107864692	DNA repair helicase XPB1	89.445	0	1333	XP_047270445.1	LOC107864692	general transcription and DNA repair factor IIH helicase subunit XPB1, transcript variant X2	89.445	0	1333	CQW23_00060	DNA repair helicase XPB1	89.31	0	1332	5.36184	0.106531	0.613484	-0.0289585	0.893879	5.66009	-0.141076
CaDEM01G02390	386	chr1	4288088	4293225	-	1	335	234	432	336	424	338	92.9227	60.7752	97.891	81.7624	80.7952	78.1238	6.35838	0.244554	0.502721	0.0774176	0.858452	-0.167136	0.83411	XP_016566630.1	LOC107864703	GPN-loop GTPase 1	100	0	791	XP_047270467.1	LOC107864703	GPN-loop GTPase QQT2, transcript variant X6	100	0	791	CQW23_00061	GPN-loop GTPase 1	93.689	0	776	6.25111	-0.0199421	0.927936	0.0879122	0.658878	6.54247	0.166275
CaDEM01G02400	907	chr1	4300481	4310573	+	5	536	519	739	747	861	687	148.396	134.228	167.125	181.204	163.586	158.308	7.31122	0.303535	0.37023	0.188714	0.59917	-0.114822	0.881621	XP_016566644.1	LOC107864717	beta-adaptin-like protein B isoform X2	99.008	0	1832	XP_016566644.1	LOC107864717	beta-adaptin-like protein B, transcript variant X2	99.008	0	1832	CQW23_00062	AP-2 complex subunit beta	98.677	0	1825	7.37258	0.0349965	0.887732	-0.0104046	0.966847	7.55957	0.233827
CaDEM01G02410	225	chr1	4326116	4327400	+	4	126	507	104	116	269	203	35.2413	131.135	23.9208	28.5332	51.4299	47.107	5.7242	-1.51629	0.135324	-0.549828	0.553291	0.966467	0.607797	XP_016566659.1	LOC107864733	uncharacterized protein LOC107864733	100	1.88e-169	465	XP_047270501.1	LOC107864733	uncharacterized LOC107864733, transcript variant X9	100	2.17e-169	465	CQW23_00063	hypothetical protein	99.556	3.63e-168	462	5.54307	-1.27294	0.000524504	-0.991966	0.00116764	6.05605	-1.10938
CaDEM01G02420	220	chr1	4341844	4344032	+	2	107	34	113	95	120	91	29.9976	9.22964	25.9505	23.4522	23.2013	21.3745	4.47272	0.488145	0.524937	0.338614	0.690613	-0.149532	0.942574	XP_016566666.1	LOC107864746	E3 ubiquitin-protein ligase At3g02290	100	7.87e-165	453	XP_047271484.1	LOC107864746	E3 ubiquitin-protein ligase At3g02290, transcript variant X4	100	9.08e-165	453	CQW23_19648	hypothetical protein	42.009	2.66e-44	146	5.53216	1.32269	0.00233332	0.249894	0.389056	4.63464	1.25843
CaDEM01G02430	652	chr1	4358432	4360973	+	NA	41	24	29	25	37	31	11.7824	6.65236	7.00694	6.51567	7.47668	7.58928	2.96657	-0.438872	0.498002	-0.268051	0.706334	0.170821	0.915967	XP_016566673.1	LOC107864755	AT-rich interactive domain-containing protein 2	100	0	1343	XP_016566673.1	LOC107864755	AT-rich interactive domain-containing protein 2	100	0	1343	CQW23_00064	hypothetical protein	97.853	0	1311	2.3355	0.334892	0.365639	-0.0275175	0.945661	2.31572	-0.526973
CaDEM01G02440	402	chr1	4370861	4378656	-	NA	39	70	70	93	82	57	11.2304	18.5078	16.2532	22.9683	16.0021	13.5629	4.03797	0.419545	0.446201	0.0431605	0.951653	-0.376385	0.747467	XP_016566688.1	LOC107864765	cyclin-dependent kinase D-3-like	95.933	0	820	XP_016566688.2	LOC107864765	cyclin-dependent kinase D-3	96.172	0	823	CQW23_00065	Cyclin-dependent kinase D-1	95.694	0	818	3.7694	1.08413	0.00929944	1.11206	0.0070099	4.23096	0.451176
CaDEM01G02450	183	chr1	4406153	4417775	+	5	110	175	575	457	677	512	30.8255	45.5692	130.14	111.038	128.727	118.101	6.55683	1.67767	0.024527	1.71014	0.0310501	0.0324691	0.986323	XP_016566696.1	LOC107864781	ubiquitin-conjugating enzyme E2 5-like	100	2.86e-136	378	XP_016566696.1	LOC107864781	ubiquitin-conjugating enzyme E2 5	100	3.3e-136	378	CQW23_19651	Ubiquitin-conjugating enzyme E2 4	88.525	1.35e-120	338	6.07951	-0.716786	0.0209984	-0.99848	0.00428685	5.95137	0.24522
CaDEM01G02460	997	chr1	4421547	4424540	-	NA	21	32	11	11	19	11	6.26264	8.71418	2.9476	3.12836	4.06652	2.9942	2.21577	-1.43753	0.118327	-1.17573	0.19689	0.261803	0.888815	XP_016566704.1	LOC107864790	LOW QUALITY PROTEIN: uncharacterized protein LOC107864790	98.596	0	2014	XP_047270510.1	LOC107864790	uncharacterized LOC107864790, transcript variant X2	99.9	0	2048	CQW23_18080	hypothetical protein	38.162	0	630	2.88461	0.0846125	0.815432	0.700039	0.0529284	2.62796	-0.245013
CaDEM01G02470	111	chr1	4461518	4461902	+	NA	0	0	0	0	0	0	-	-	-	-	-	-	-	-	-	-	-	-	-	XP_016558176.1	LOC107857918	uncharacterized protein LOC107857918	70.732	2.42e-58	181	XP_016579118.2	LOC107876779	uncharacterized LOC107876779	54.098	5.09e-45	147	CQW23_01936	hypothetical protein	29.487	4.53e-07	46.6	-	-	-	-	-	-	-
CaDEM01G02480	217	chr1	4478185	4479801	+	NA	0	0	0	0	0	0	-	-	-	-	-	-	-	-	-	-	-	-	-	-	-	-	-	-	-	-	-	-	-	-	-	-	-	-	-	-	-	-	-	-	-	-	-
CaDEM01G02490	961	chr1	4509945	4517536	+	4	1232	1571	1176	1083	1518	1265	340.484	405.357	265.677	262.5	288.057	291.106	8.27073	-0.494696	0.219882	-0.361993	0.377238	0.132702	0.877111	XP_016567040.1	LOC107865234	puromycin-sensitive aminopeptidase isoform X1	92.843	0	1907	XP_016567035.1	LOC107865234	puromycin-sensitive aminopeptidase, transcript variant X1	92.843	0	1907	CQW23_00067	Puromycin-sensitive aminopeptidase	99.145	0	976	6.41312	-0.861671	0.0141818	-0.503682	0.0911266	6.57453	-0.966795
CaDEM01G02500	463	chr1	4528543	4540931	-	NA	2	1	2	6	11	5	1.01887	0.724626	0.917936	1.9186	2.55089	1.61567	0.575105	1.18181	0.501888	1.94599	0.293399	0.764184	0.807602	XP_016567048.1	LOC107865250	uncharacterized protein LOC107865250	99.639	0	584	XP_016567048.2	LOC107865250	uncharacterized LOC107865250	99.639	0	587	-	-	-	-	-	-	-	-	-	-	-	-
CaDEM01G02510	112	chr1	4544720	4545510	+	NA	1	2	1	2	2	2	-	-	-	-	-	-	-	-	-	-	-	-	-	XP_016567056.1	LOC107865255	ubiquitin receptor RAD23c-like	72.973	1.11e-11	56.6	-	-	-	-	-	-	CQW23_00069	Ubiquitin receptor RAD23d	96.429	3.63e-12	58.2	1.95761	0.444136	0.355802	0.854265	0.0840515	2.12334	-0.510302
CaDEM01G02520	424	chr1	4569538	4573951	+	NA	50	46	80	71	87	78	14.2663	12.3224	18.5084	17.6454	16.9494	18.3877	4.03238	0.457863	0.300011	0.424877	0.366392	-0.0329859	0.98594	XP_016567069.1	LOC107865280	uncharacterized protein At1g76660	96.145	0	862	XP_016567069.1	LOC107865280	uncharacterized protein At1g76660	96.145	0	862	CQW23_00070	hypothetical protein	94.104	0	838	3.97351	-0.952967	0.0249061	-1.10286	0.0121849	3.66077	-0.670486
CaDEM01G02530	465	chr1	4576889	4578286	+	NA	41	106	55	64	57	51	11.7824	27.786	12.8704	15.9518	11.2658	12.1844	3.93335	-0.390369	0.519304	-0.679024	0.320537	-0.288655	0.826308	XP_016567077.1	LOC107865289	BTB/POZ domain-containing protein At5g41330-like	100	0	949	XP_016567077.1	LOC107865289	BTB/POZ domain-containing protein At5g41330	100	0	949	CQW23_00071	BTB/POZ domain-containing protein	98.925	0	941	5.27487	-3.78073	0.000552842	-3.51645	0.000549747	5.31082	-3.53457
CaDEM01G02540	537	chr1	4592777	4594390	+	6	177	145	42	26	43	70	49.3167	37.8374	9.93868	6.75762	8.6134	16.5497	4.41813	-2.44479	0.0337673	-1.8342	0.0761328	0.610598	0.704406	XP_016567084.1	LOC107865299	cytochrome P450 86A22	100	0	1113	XP_047270530.1	LOC107865299	cytochrome P450 86A22	100	0	1113	CQW23_00072	Cytochrome 86A8	98.496	0	1085	5.12396	-1.60999	0.0059393	-1.60712	0.00512192	5.62937	-0.7086
CaDEM01G02550	315	chr1	4596037	4600905	-	NA	36	63	74	72	83	68	10.4024	16.7037	17.1553	17.8874	16.1915	16.0902	3.97772	0.403925	0.42373	0.285955	0.597316	-0.11797	0.926602	XP_016567090.1	LOC107865309	short-chain dehydrogenase TIC 32, chloroplastic-like	100	0	650	XP_016567090.1	LOC107865309	short-chain dehydrogenase TIC 32, chloroplastic	100	0	650	CQW23_00073	Short-chain dehydrogenase TIC 32, chloroplastic	98.73	0	645	4.9253	0.785681	0.00880948	0.413256	0.0912297	5.14538	0.58543
CaDEM01G02560	286	chr1	4623485	4626465	-	2	13468	8157	7527	5841	5882	5091	3717.47	2102.75	1697.95	1413.7	1114.83	1170.15	10.8684	-0.871564	0.181582	-1.29771	0.10429	-0.42615	0.734989	XP_016567094.1	LOC107865316	probable aquaporin PIP-type pTOM75	100	0	584	XP_016567094.1	LOC107865316	probable aquaporin PIP-type pTOM75, transcript variant X1	100	0	584	CQW23_00074	putative aquaporin PIP-type pTOM75	100	0	584	10.4	-0.215627	0.507183	-0.48412	0.13557	10.1263	-0.285037
CaDEM01G02570	1266	chr1	4636187	4654128	-	2	735	589	593	576	813	704	203.318	152.268	134.199	139.831	154.493	162.214	7.30107	-0.369109	0.337166	-0.159537	0.701141	0.209572	0.796573	XP_016567100.1	LOC107865326	UDP-N-acetylmuramoyl-L-alanyl-D-glutamate--2,6-diaminopimelate ligase isoform X1	99.869	0	1561	XP_047270558.1	LOC107865326	UDP-N-acetylmuramoyl-L-alanyl-D-glutamate--2,6-diaminopimelate ligase MurE homolog, chloroplastic, transcript variant X1	100	0	1564	CQW23_00076	hypothetical protein	99.712	0	1412	2.33222	0.750231	0.0779633	0.78601	0.0624351	3.05716	-1.27464
CaDEM01G02580	771	chr1	4660049	4663818	+	4	148	240	114	126	206	156	41.3131	62.3215	26.176	30.9527	39.4943	36.3086	5.30033	-0.855743	0.098576	-0.42676	0.354657	0.428983	0.640769	XP_016567140.1	LOC107865356	uncharacterized protein LOC107865356 isoform X1	95.268	0	1570	XP_016538067.2	LOC107839191	uncharacterized LOC107839191, transcript variant X1	30.242	1.98e-22	103	-	-	-	-	-	-	-	-	-	-	-	-
CaDEM01G02590	551	chr1	4666143	4670438	+	1	188	113	314	285	240	154	52.3526	29.5901	71.2798	69.4229	45.9358	35.8491	5.66514	0.839039	0.105866	0.0278771	0.959003	-0.811161	0.412855	XP_016567152.1	LOC107865390	GMP synthase [glutamine-hydrolyzing]	97.459	0	1096	XP_016567152.1	LOC107865390	GMP synthase [glutamine-hydrolyzing]	97.459	0	1096	CQW23_00077	GMP synthase [glutamine-hydrolyzing]	98.548	0	1113	5.58171	-0.878758	0.0089624	-0.426648	0.11336	5.15872	0.374819
CaDEM01G02600	737	chr1	4672614	4684463	-	2	280	141	163	165	226	169	77.7434	36.8065	37.2264	40.3888	43.2834	39.2954	5.51583	-0.495557	0.384071	-0.420644	0.485408	0.0749123	0.967507	XP_016567159.1	LOC107865400	transcription factor EGL1	94.53	0	1123	XP_016567167.2	LOC107865407	uncharacterized LOC107865407, transcript variant X1	95.808	2.71e-109	329	CQW23_00078	hypothetical protein	98.272	0	938	4.73726	0.773057	0.00560745	0.487929	0.0355861	5.30909	0.0954518
CaDEM01G02610	233	chr1	4693680	4694381	+	NA	1	1	1	0	0	2	-	-	-	-	-	-	-	-	-	-	-	-	-	XP_016567196.1	LOC107865447	homeobox-leucine zipper protein ROC5-like	98.283	8.33e-171	475	XP_047264572.1	LOC107863319	homeobox-leucine zipper protein ROC5, transcript variant X2	80.687	6.44e-130	384	CQW23_07567	Homeobox-leucine zipper protein ROC5	80.258	5.38e-129	383	4.71934	-0.91612	0.0041741	-1.30344	0.000716427	4.70601	-0.562173
CaDEM01G02620	177	chr1	4696755	4698071	-	NA	6	6	4	6	7	3	2.12282	2.01326	1.36897	1.9186	1.79307	1.15616	0.781829	-0.434196	0.719074	-0.642023	0.615011	-0.207827	0.952575	XP_016567159.1	LOC107865400	transcription factor EGL1	82.486	1.18e-93	285	XP_047270798.1	LOC107865400	transcription factor EGL1	84.817	6.22e-110	313	CQW23_00079	Transcription factor GLABRA 3	97.391	1.35e-79	234	2.35403	0.283237	0.662204	0.284031	0.658001	2.32395	-0.414155
CaDEM01G02630	142	chr1	4703690	4708575	-	NA	0	0	2	0	0	1	-	-	-	-	-	-	-	-	-	-	-	-	-	XP_016567167.1	LOC107865407	uncharacterized protein LOC107865407 isoform X1	97.08	6.04e-93	266	XP_016567167.2	LOC107865407	uncharacterized LOC107865407, transcript variant X1	98.54	5.23e-96	274	CQW23_00080	hypothetical protein	97.761	1.26e-90	259	3.89504	0.263785	0.267488	0.418948	0.0853175	4.44829	0.708826
CaDEM01G02640	907	chr1	4735902	4743121	+	4	91	214	98	113	104	54	25.5818	55.6206	22.5677	27.8074	20.1701	12.8736	4.77556	-0.664062	0.374456	-1.2407	0.181111	-0.576635	0.717443	XP_016567190.1	LOC107865424	kinesin KP1	95.371	0	1792	XP_047269814.1	LOC107855412	kinesin-like protein KIN-14K, transcript variant X6	58.06	0	814	CQW23_00086	Kinesin KP1	96.771	0	1829	4.07337	1.37099	0.0107432	1.50167	0.00608462	4.65534	0.678615
CaDEM01G02650	225	chr1	4748172	4749301	+	NA	0	1	0	0	1	0	-	-	-	-	-	-	-	-	-	-	-	-	-	XP_016567255.1	LOC107865514	uncharacterized protein LOC107865514	97.849	7.56e-60	185	XP_016566952.2	LOC107865119	uncharacterized LOC107865119	96.774	1.49e-54	185	CQW23_00087	hypothetical protein	88.35	4.2e-124	354	-	-	-	-	-	-	-
CaDEM01G02660	262	chr1	4751664	4753836	+	5	108	49	255	271	249	180	30.2736	13.0956	57.9742	66.0356	47.6408	41.8227	5.42118	1.62032	0.0614136	1.12093	0.15479	-0.499389	0.704406	XP_016567200.1	LOC107865455	uncharacterized protein At2g39795, mitochondrial-like	97.719	0	531	XP_016567247.2	LOC107865505	uncharacterized protein At2g39795, mitochondrial	98.099	0	533	CQW23_00088	hypothetical protein	95.113	0	522	3.98571	1.64389	0.0020479	2.12097	0.000540608	4.92197	1.45798
CaDEM01G02670	523	chr1	4761394	4762965	-	NA	0	0	0	1	0	0	-	-	-	-	-	-	-	-	-	-	-	-	-	XP_016558161.1	LOC107857877	organic cation/carnitine transporter 3-like	99.618	0	1059	XP_047262649.1	LOC107852073	organic cation/carnitine transporter 3-like	99.594	0	996	CQW23_00092	hypothetical protein	98.662	0	1048	-	-	-	-	-	-	-
CaDEM01G02680	311	chr1	4768533	4776025	+	NA	137	119	62	58	60	77	38.2772	31.1365	14.4491	14.5001	11.8341	18.158	4.41361	-1.29239	0.0620136	-1.25292	0.0811552	0.0394696	0.986268	XP_016567204.1	LOC107865462	uncharacterized protein LOC107865462 isoform X1	100	0	649	XP_047270574.1	LOC107865462	uncharacterized LOC107865462, transcript variant X2	100	0	649	CQW23_00091	hypothetical protein	98.714	0	643	3.5153	-0.3207	0.380239	-0.299915	0.399947	3.98961	-1.18846
CaDEM01G02690	660	chr1	4780753	4786174	+	NA	26	19	25	16	30	15	7.64257	5.36372	6.10487	4.33811	6.15051	3.91321	2.47963	-0.342243	0.583082	-0.413284	0.538747	-0.0710411	0.974367	XP_016567225.1	LOC107865478	uncharacterized protein LOC107865478	98.485	0	1354	XP_016567219.1	LOC107865478	uncharacterized LOC107865478	98.485	0	1354	CQW23_00090	hypothetical protein	96.667	0	1326	2.36086	1.08588	0.0223012	1.24243	0.0110877	3.06558	-0.517513
CaDEM01G02700	708	chr1	4789033	4791612	-	NA	10	23	74	70	140	86	3.22677	6.39463	17.1553	17.4035	26.9904	20.2258	3.93841	1.95703	0.0514601	2.4285	0.0408207	0.471468	0.735197	XP_016567240.1	LOC107865488	uncharacterized protein LOC107865488	99.859	0	1451	XP_016567240.1	LOC107865488	uncharacterized LOC107865488, transcript variant X2	99.859	0	1451	CQW23_00089	hypothetical protein	98.729	0	1428	3.16216	1.71422	0.0267453	2.30908	0.0060183	3.80717	-0.151596
CaDEM01G02710	242	chr1	4802649	4804806	-	5	103	97	322	265	303	253	28.8936	25.4665	73.0839	64.5839	57.8713	58.5947	5.68552	1.35497	0.0198207	1.11551	0.0397936	-0.239454	0.728963	XP_016567247.1	LOC107865505	uncharacterized protein At2g39795, mitochondrial-like	90.875	2.78e-175	482	XP_016567247.2	LOC107865505	uncharacterized protein At2g39795, mitochondrial	90.494	1.76e-174	480	CQW23_00088	hypothetical protein	88.722	3.35e-172	474	3.98571	1.64389	0.0020479	2.12097	0.000540608	4.92197	1.45798
CaDEM01G02720	715	chr1	4956063	4965586	+	NA	0	0	0	0	0	0	-	-	-	-	-	-	-	-	-	-	-	-	-	XP_016565705.1	LOC107863986	LOW QUALITY PROTEIN: SWR1-complex protein 3-like	65.008	0	765	XP_016566952.2	LOC107865119	uncharacterized LOC107865119	66.515	0	770	CQW23_00112	hypothetical protein	88.021	0	989	1.21152	-0.312832	0.597124	-0.390297	0.499089	-	-
CaDEM01G02730	540	chr1	5064737	5071379	+	NA	0	0	0	0	0	0	-	-	-	-	-	-	-	-	-	-	-	-	-	XP_016565705.1	LOC107863986	LOW QUALITY PROTEIN: SWR1-complex protein 3-like	65.17	0	744	XP_016566952.2	LOC107865119	uncharacterized LOC107865119	68.167	0	746	CQW23_00112	hypothetical protein	88.014	0	956	1.21152	-0.312832	0.597124	-0.390297	0.499089	-	-
CaDEM01G02740	323	chr1	5134546	5138460	+	NA	0	0	0	0	0	0	-	-	-	-	-	-	-	-	-	-	-	-	-	XP_016565705.1	LOC107863986	LOW QUALITY PROTEIN: SWR1-complex protein 3-like	75.661	0	570	XP_016565705.1	LOC107863986	SWR1-complex protein 3-like	75.661	0	570	CQW23_00112	hypothetical protein	95.975	0	648	1.21152	-0.312832	0.597124	-0.390297	0.499089	-	-
CaDEM01G02750	584	chr1	5168703	5177010	+	NA	0	0	0	0	0	0	-	-	-	-	-	-	-	-	-	-	-	-	-	XP_016566952.1	LOC107865119	uncharacterized protein LOC107865119	55.431	1.02e-162	476	XP_016566952.2	LOC107865119	uncharacterized LOC107865119	56.084	4.98e-164	483	CQW23_00112	hypothetical protein	81.859	0	681	1.21152	-0.312832	0.597124	-0.390297	0.499089	-	-
CaDEM01G02760	94	chr1	5182995	5183520	-	NA	0	0	0	0	0	0	-	-	-	-	-	-	-	-	-	-	-	-	-	XP_016565705.1	LOC107863986	LOW QUALITY PROTEIN: SWR1-complex protein 3-like	71.053	2.87e-10	55.5	XP_047261644.1	LOC124895241	uncharacterized LOC124895241	43.307	1.15e-23	89	CQW23_00109	hypothetical protein	46.457	4.05e-25	95.1	-	-	-	-	-	-	-
CaDEM01G02770	525	chr1	5227992	5235300	+	6	749	693	525	476	604	481	207.182	179.072	118.864	115.636	114.897	110.979	7.14015	-0.719151	0.0808563	-0.773613	0.0842824	-0.0544623	0.953713	XP_016566920.1	LOC107865075	glutamate--cysteine ligase, chloroplastic isoform X1	99.429	0	1081	XP_016566920.1	LOC107865075	glutamate--cysteine ligase, chloroplastic, transcript variant X1	99.429	0	1081	CQW23_00114	Glutamate--cysteine ligase, chloroplastic	94.424	0	1075	8.07419	-0.874367	0.0967924	-1.18752	0.0318912	7.09046	0.216995
CaDEM01G02780	1907	chr1	5241692	5271132	+	1	347	306	495	489	531	435	96.2346	79.3316	112.099	118.781	101.067	100.41	6.66291	0.401069	0.254696	0.202663	0.572907	-0.198407	0.78418	XP_016566908.1	LOC107865060	lysine-specific demethylase lid-like	97.974	0	2491	XP_047259883.1	LOC107865060	lysine-specific demethylase 5A, transcript variant X2	94.648	0	3645	CQW23_00115	hypothetical protein	93.906	0	3618	5.27739	-0.168425	0.398474	0.0738413	0.711353	5.41396	-0.279995
CaDEM01G02790	355	chr1	5321623	5324483	+	NA	4	2	0	0	0	0	-	-	-	-	-	-	-	-	-	-	-	-	-	XP_016566866.1	LOC107865004	uncharacterized protein LOC107865004	94.086	0	699	XP_047270667.1	LOC107857373	uncharacterized LOC107857373, transcript variant X2	90.27	0	616	CQW23_00262	hypothetical protein	93.08	0	512	0.147421	-	-	-	-	0.138107	-
CaDEM01G02800	324	chr1	5349538	5350849	+	NA	0	0	0	0	0	0	-	-	-	-	-	-	-	-	-	-	-	-	-	XP_016555588.1	LOC107854820	formin-like protein 14	92.763	6.55e-163	461	XP_047258925.1	LOC107854820	ESCRT-I complex subunit tsg101-like	93.729	1.61e-161	453	CQW23_34426	hypothetical protein	89.744	1.06e-135	384	-	-	-	-	-	-	-
CaDEM01G02810	95	chr1	5391653	5391940	-	NA	0	0	0	0	0	0	-	-	-	-	-	-	-	-	-	-	-	-	-	XP_016549178.1	LOC107848994	uncharacterized protein LOC107848994	40.426	3.96e-13	63.2	XP_047257707.1	LOC124889771	uncharacterized LOC124889771	49.485	3.14e-20	82.8	CQW23_08780	hypothetical protein	38.889	0.00019	38.5	-	-	-	-	-	-0.684178	-
CaDEM01G02820	399	chr1	5393634	5400971	+	NA	0	1	0	0	0	0	-	-	-	-	-	-	-	-	-	-	-	-	-	XP_016566879.1	LOC107865026	cytokinesis protein sepA-like isoform X1	99.042	0	623	XP_047258925.1	LOC107854820	ESCRT-I complex subunit tsg101-like	84.488	1.82e-142	407	CQW23_34426	hypothetical protein	72.659	3.18e-115	335	-	-	-	-	-	-	-
CaDEM01G02830	357	chr1	5404111	5407100	+	NA	0	0	0	0	0	0	-	-	-	-	-	-	-	-	-	-	-	-	-	XP_016557774.1	LOC107857373	uncharacterized protein LOC107857373	84.428	0	649	XP_016557774.2	LOC107857373	uncharacterized LOC107857373, transcript variant X1	81.265	0	604	CQW23_00262	hypothetical protein	82.317	0	505	0.147421	-	-	-	-	0.138107	-
CaDEM01G02840	153	chr1	5423646	5424107	+	NA	0	0	0	0	0	0	-	-	-	-	-	-	-	-	-	-	-	-	-	XP_016566879.1	LOC107865026	cytokinesis protein sepA-like isoform X1	92.157	2.44e-100	291	XP_047258925.1	LOC107854820	ESCRT-I complex subunit tsg101-like	92.157	2.76e-99	288	CQW23_34426	hypothetical protein	92.623	9.26e-79	233	-	-	-	-	-	-	-
CaDEM01G02850	140	chr1	5451574	5452040	+	NA	0	0	0	0	0	0	-	-	-	-	-	-	-	-	-	-	-	-	-	XP_016557774.1	LOC107857373	uncharacterized protein LOC107857373	83.673	8.58e-69	213	XP_047270667.1	LOC107857373	uncharacterized LOC107857373, transcript variant X2	82.993	3.86e-62	196	CQW23_00262	hypothetical protein	77.551	1.25e-71	217	0.147421	-	-	-	-	0.138107	-
CaDEM01G02860	296	chr1	5488123	5491079	+	NA	1	0	0	0	2	0	-	-	-	-	-	-	-	-	-	-	-	-	-	XP_016557774.1	LOC107857373	uncharacterized protein LOC107857373	63.747	3.64e-163	460	XP_047270667.1	LOC107857373	uncharacterized LOC107857373, transcript variant X2	61.125	1.3e-153	436	CQW23_00262	hypothetical protein	57.622	3.78e-111	324	0.147421	-	-	-	-	0.138107	-
CaDEM01G02870	257	chr1	5513761	5514534	-	NA	0	0	0	0	0	0	-	-	-	-	-	-	-	-	-	-	-	-	-	XP_016558506.1	LOC107858360	uncharacterized protein LOC107858360	29.218	1.75e-22	96.7	XP_047263827.1	LOC107858360	uncharacterized LOC107858360	29.218	1.84e-22	96.7	CQW23_19458	hypothetical protein	33.051	9.43e-07	49.7	-	-	-	-	-	-	-
CaDEM01G02880	387	chr1	5516288	5520390	+	NA	0	0	0	0	0	0	-	-	-	-	-	-	-	-	-	-	-	-	-	XP_016555588.1	LOC107854820	formin-like protein 14	91.4	0	727	XP_047258925.1	LOC107854820	ESCRT-I complex subunit tsg101-like	99.01	0	603	CQW23_34426	hypothetical protein	85.897	6.28e-129	369	-	-	-	-	-	-	-
CaDEM01G02890	394	chr1	5542198	5545186	+	NA	2	3	0	0	0	0	-	-	-	-	-	-	-	-	-	-	-	-	-	XP_016557774.1	LOC107857373	uncharacterized protein LOC107857373	91.484	0	717	XP_047270667.1	LOC107857373	uncharacterized LOC107857373, transcript variant X2	95.844	0	791	CQW23_00262	hypothetical protein	96.341	0	638	0.147421	-	-	-	-	0.138107	-
CaDEM01G02900	234	chr1	5551841	5553236	+	NA	3	2	3	2	7	8	1.29486	0.982354	1.14345	0.9508	1.79307	2.30493	0.513137	-0.190507	0.904039	1.20531	0.380008	1.39582	0.61215	XP_016566839.1	LOC107864969	uncharacterized protein LOC107864969	66.4	1.97e-52	181	XP_047257923.1	LOC124890097	uncharacterized LOC124890097, transcript variant X1	65.263	1.86e-77	236	CQW23_06762	hypothetical protein	80.952	8.23e-98	311	3.10894	0.130687	0.742671	0.248104	0.50436	2.18469	-0.807311
CaDEM01G02910	392	chr1	5578270	5584267	+	NA	12	35	78	104	119	91	3.77875	9.48737	18.0574	25.6298	23.0119	21.3745	4.08391	1.84311	0.0560877	1.92263	0.0644478	0.0795146	0.971154	XP_016566844.1	LOC107864977	uncharacterized protein LOC107864977 isoform X1	100	0	805	XP_016566844.1	LOC107864977	uncharacterized LOC107864977, transcript variant X1	100	0	805	-	-	-	-	-	-	-	-	-	-	-	-
CaDEM01G02920	150	chr1	5596703	5598150	+	NA	3	8	4	10	22	18	1.29486	2.52872	1.36897	2.88641	4.63488	4.60248	1.54985	0.17721	0.882537	1.6187	0.188929	1.44149	0.50918	XP_016566840.1	LOC107864967	uncharacterized protein LOC107864967	99.194	3.25e-86	255	XP_016566840.2	LOC107864967	uncharacterized LOC107864967	100	2.56e-87	258	-	-	-	-	-	-	-	-	-	-	-	-
CaDEM01G02930	293	chr1	5600065	5601639	+	NA	1	1	1	1	15	14	0.742886	0.724626	0.692417	0.708849	3.3087	3.68346	0.764073	-0.16865	0.939731	3.36933	0.0643192	3.53798	0.286101	XP_016566833.1	LOC107864958	uncharacterized protein LOC107864958	75.549	0	530	XP_016566833.2	LOC107864958	uncharacterized LOC107864958	75.824	0	531	-	-	-	-	-	-	-	-	-	-	-	-
CaDEM01G02940	266	chr1	5604013	5604813	+	NA	1	1	0	1	12	9	0.742886	0.724626	0.466898	0.708849	2.74034	2.53469	0.448844	-1.01909	0.665143	2.90666	0.149271	3.92575	0.355724	XP_016566833.1	LOC107864958	uncharacterized protein LOC107864958	73.408	6.68e-133	380	XP_047262825.1	LOC124895994	uncharacterized LOC124895994	99.62	0	536	-	-	-	-	-	-	-	-	-	-	-	-
CaDEM01G02950	375	chr1	5629489	5631471	+	NA	2	2	18	20	37	29	1.01887	0.982354	4.52623	5.30592	7.47668	7.12977	2.16476	2.99124	0.0305597	3.61185	0.0250806	0.620613	0.66886	XP_016566827.1	LOC107864948	uncharacterized protein LOC107864948	100	0	780	XP_016566827.1	LOC107864948	uncharacterized LOC107864948	100	0	780	-	-	-	-	-	-	-	-	-	-	-	-
CaDEM01G02960	347	chr1	5652378	5658594	+	NA	101	56	93	114	169	129	28.3416	14.8996	21.4401	28.0493	32.4846	30.1052	4.69527	0.242655	0.695379	0.570582	0.386837	0.327927	0.799646	XP_016566808.1	LOC107864919	AT-hook motif nuclear-localized protein 5-like	100	0	686	XP_016566808.1	LOC107864919	AT-hook motif nuclear-localized protein 5	100	0	686	-	-	-	-	-	-	-	-	-	-	-	-
CaDEM01G02970	124	chr1	5659365	5659883	-	NA	0	3	1	0	1	1	-	-	-	-	-	-	-	-	-	-	-	-	-	XP_016566819.1	LOC107864937	putative ripening-related protein 1	71.512	6.04e-78	228	XP_016566819.1	LOC107864937	putative ripening-related protein 1	71.512	6.97e-78	228	-	-	-	-	-	-	-	-	-	-	-	-
CaDEM01G02980	236	chr1	5662232	5665286	-	1	266	398	2236	1631	1196	934	73.8796	103.042	504.727	395.089	227.053	215.057	7.98412	2.3539	0.0138242	1.32663	0.059596	-1.02727	0.357395	XP_016566815.1	LOC107864929	probable phospholipid hydroperoxide glutathione peroxidase	100	4.19e-178	488	XP_016566815.1	LOC107864929	probable phospholipid hydroperoxide glutathione peroxidase	100	4.84e-178	488	-	-	-	-	-	-	-	-	-	-	-	-
CaDEM01G02990	212	chr1	5670579	5672107	-	NA	0	0	0	2	0	1	-	-	-	-	-	-	-	-	-	-	-	-	-	XP_016552240.1	LOC107851414	uncharacterized protein LOC107851414	45.217	1.28e-53	172	XP_016552847.1	LOC107852296	uncharacterized LOC107852296	38.168	9.56e-42	146	-	-	-	-	-	-	-	-	-	-	-	-
CaDEM01G03000	848	chr1	5675194	5680421	+	1	15	12	165	124	54	48	4.60671	3.55963	37.6775	30.4688	10.6974	11.4951	4.0409	3.20828	0.00784097	1.56036	0.0471432	-1.64791	0.239826	XP_016566781.1	LOC107864886	probable copper-transporting ATPase HMA5 isoform X1	99.763	0	1718	XP_016566781.2	LOC107864886	probable copper-transporting ATPase HMA5, transcript variant X1	100	0	1724	CQW23_00267	putative copper-transporting ATPase HMA5	99.29	0	1712	3.49214	0.379383	0.516196	-0.134057	0.825456	3.17539	-0.507814
CaDEM01G03010	992	chr1	5681067	5696354	+	5	6	25	126	136	114	82	2.12282	6.91009	28.8823	33.3722	22.0646	19.3067	4.23629	2.98636	0.033593	2.41792	0.0673325	-0.568442	0.736542	XP_016566757.1	LOC107864851	probable copper-transporting ATPase HMA5 isoform X1	99.888	0	1818	XP_016566757.2	LOC107864851	probable copper-transporting ATPase HMA5, transcript variant X1	100	0	1820	CQW23_00268	putative copper-transporting ATPase HMA5	98.883	0	1813	3.25917	1.97942	0.0223495	2.68753	0.00448294	4.28167	1.6927
CaDEM01G03020	255	chr1	5697034	5702334	-	6	406	530	294	218	316	264	112.518	137.063	66.7694	53.2122	60.3342	61.122	6.35366	-1.06275	0.0485092	-1.04487	0.0625493	0.0178782	0.994179	XP_016566773.1	LOC107864876	glutathione S-transferase T1-like	98.039	0	511	XP_016566773.1	LOC107864876	glutathione S-transferase T1	98.039	0	511	CQW23_00269	Glutathione S-transferase T1	97.255	0	503	6.14086	-0.371184	0.117685	-0.795319	0.00623207	5.7872	-0.431789
CaDEM01G03030	439	chr1	5725126	5727030	+	NA	20	77	2	1	6	11	5.98665	20.3119	0.917936	0.708849	1.60362	2.9942	2.41032	-4.863	0.0203417	-2.6595	0.0617275	2.20351	0.449831	XP_016566744.1	LOC107864842	trihelix transcription factor GTL1-like	97.525	0	810	XP_016566744.2	LOC107864842	trihelix transcription factor GTL1	98.02	0	819	-	-	-	-	-	-	-	-	-	-	-	-
CaDEM01G03040	483	chr1	5729248	5744509	-	1	171	224	456	386	388	316	47.6608	58.1979	103.303	93.8599	73.9749	73.0692	6.22956	0.905699	0.056489	0.479502	0.232386	-0.426196	0.569057	XP_016566720.1	LOC107864808	glutathione S-transferase T1-like	98.268	2.56e-168	474	XP_016566720.2	LOC107864808	glutathione S-transferase T1	98.701	2.79e-169	477	CQW23_33861	Glutathione S-transferase Z1	38.889	4.69e-08	53.5	8.4484	1.07518	0.0111343	0.757942	0.0407575	7.47455	1.82213
CaDEM01G03050	209	chr1	5748877	5750233	+	NA	53	78	44	59	76	76	15.0942	20.5697	10.3897	14.742	14.8654	17.9282	3.96219	-0.524549	0.247045	-0.111971	0.82017	0.412578	0.658773	XP_016566740.1	LOC107864830	phosphopantothenoylcysteine decarboxylase-like	100	7.13e-157	432	XP_016566740.1	LOC107864830	phosphopantothenoylcysteine decarboxylase, transcript variant X2	100	8.23e-157	432	CQW23_00273	Phosphopantothenoylcysteine decarboxylase	100	6.08e-157	432	4.30957	-0.734762	0.014048	-0.772657	0.00984517	4.38324	-0.0658692
CaDEM01G03060	574	chr1	5753147	5754871	+	NA	0	0	0	0	1	0	-	-	-	-	-	-	-	-	-	-	-	-	-	XP_016552815.1	LOC107852265	xyloglucan-specific galacturonosyltransferase 1-like	100	0	1175	XP_016552815.1	LOC107852265	xyloglucan-specific galacturonosyltransferase 1-like	100	0	1175	CQW23_00274	hypothetical protein	93.976	0	1125	-	-	-	-	-	-	-
CaDEM01G03070	255	chr1	5766119	5768381	+	1	11	2	123	99	62	39	3.50276	0.982354	28.2057	24.42	12.213	9.42731	3.72077	3.98052	0.0198225	2.64001	0.0631404	-1.34051	0.453524	XP_016552811.1	LOC107852260	uncharacterized protein LOC107852260	99.526	1.3e-158	442	XP_016552811.1	LOC107852260	uncharacterized LOC107852260	99.526	1.5e-158	442	-	-	-	-	-	-	-	-	-	-	-	-
CaDEM01G03080	558	chr1	5769230	5775518	-	2	173	75	100	109	138	109	48.2127	19.7965	23.0188	26.8395	26.6115	25.5101	4.82263	-0.366306	0.594936	-0.318146	0.672911	0.0481605	0.987278	XP_016566709.1	LOC107864798	serine/threonine-protein kinase RIO1-like	100	0	1159	XP_016566709.1	LOC107864798	serine/threonine-protein kinase RIO1	100	0	1159	CQW23_00275	hypothetical protein	98.043	0	1135	4.78168	0.366242	0.111931	0.373082	0.0998609	5.26901	0.336964
CaDEM01G03090	312	chr1	5783298	5786109	-	NA	0	0	0	0	0	0	-	-	-	-	-	-	-	-	-	-	-	-	-	XP_016540952.1	LOC107841594	uncharacterized protein LOC107841594	55.65	7.08e-116	350	XP_047262922.1	LOC124896010	uncharacterized LOC124896010	91.988	0	621	CQW23_13995	hypothetical protein	54.627	1.63e-104	321	-	-	-	-	-	-	-
CaDEM01G03100	184	chr1	5793610	5794164	+	NA	0	0	0	0	0	0	-	-	-	-	-	-	-	-	-	-	-	-	-	XP_016559519.1	LOC107859127	uncharacterized protein LOC107859127	50	1.59e-29	107	XP_047264771.1	LOC124896924	uncharacterized LOC124896924	83.333	1.78e-91	279	-	-	-	-	-	-	-	-	-	-	-	-
CaDEM01G03110	93	chr1	5811991	5812272	-	NA	0	0	0	0	0	0	-	-	-	-	-	-	-	-	-	-	-	-	-	XP_016538633.1	LOC107839600	rapid alkalinization factor-like	66.667	0.000558	36.6	XP_016538633.1	LOC107839600	rapid alkalinization factor	66.667	0.000643	36.6	CQW23_02363	Rapid alkalinization factor 23	66.667	0.001	35.8	6.8897	-0.130025	0.694657	-0.242613	0.4379	7.74905	0.376459
CaDEM01G03120	296	chr1	5826316	5828126	+	NA	0	0	1	1	2	3	-	-	-	-	-	-	-	-	-	-	-	-	-	XP_016552240.1	LOC107851414	uncharacterized protein LOC107851414	100	0	499	XP_047262971.1	LOC107851414	uncharacterized LOC107851414	99.415	2.87e-125	355	-	-	-	-	-	-	-	-	-	-	-	-
CaDEM01G03130	851	chr1	5848783	5862223	+	NA	19	28	51	38	60	45	5.71066	7.68327	11.9684	9.66103	11.8341	10.8058	3.27043	0.726191	0.244705	0.795241	0.243057	0.0690507	0.971235	XP_016568329.1	LOC107866840	mannosyl-oligosaccharide glucosidase GCS1-like	99.808	0	1080	XP_016568329.2	LOC107866840	mannosyl-oligosaccharide glucosidase GCS1	99.808	0	1082	CQW23_32250	Mannosyl-oligosaccharide glucosidase GCS1	98.659	0	1067	6.13741	0.596948	0.00741201	0.668474	0.00373801	6.68048	0.325598
CaDEM01G03140	135	chr1	5920513	5920920	+	NA	0	0	0	1	0	0	-	-	-	-	-	-	-	-	-	-	-	-	-	XP_016549166.1	LOC107848980	uncharacterized protein LOC107848980	34.188	1.07e-21	84.3	XP_047260664.1	LOC124893864	uncharacterized LOC124893864	37.302	6.48e-22	87.8	CQW23_30626	hypothetical protein	28	6.11e-09	50.8	2.68	-	-	-	-	-	-
CaDEM01G03150	705	chr1	5921066	5939349	-	NA	36	81	51	83	79	93	10.4024	21.3428	11.9684	20.5488	15.4337	21.834	4.08109	0.0650803	0.896664	0.303575	0.530796	0.238495	0.805473	XP_016557027.1	LOC107856546	uncharacterized protein LOC107856546 isoform X4	88.352	0	1201	XP_047270776.1	LOC107856546	uncharacterized LOC107856546, transcript variant X1	88.385	0	1205	CQW23_33392	hypothetical protein	99.459	0	752	2.97323	-0.789601	0.0903221	-0.119071	0.78948	2.44934	-0.735411
CaDEM01G03160	174	chr1	5964560	5966512	-	NA	0	0	2	0	0	0	-	-	-	-	-	-	-	-	-	-	-	-	-	XP_016557025.1	LOC107856546	uncharacterized protein LOC107856546 isoform X2	76.712	7.72e-31	117	XP_047270789.1	LOC124899700	putative uncharacterized protein DDB_G0272456	75.676	4.37e-31	117	-	-	-	-	-	-	-	-	-	-	-	-
CaDEM01G03170	636	chr1	6044312	6048924	+	NA	132	212	290	263	343	263	36.8973	55.1052	65.8673	64.1	65.4495	60.8923	5.86001	0.516588	0.237221	0.477332	0.300297	-0.0392553	0.980615	XP_016557030.1	LOC107856549	probable LRR receptor-like serine/threonine-protein kinase At1g63430	96.218	0	1294	XP_016557030.1	LOC107856549	probable LRR receptor-like serine/threonine-protein kinase At1g63430	96.218	0	1294	CQW23_00424	putative LRR receptor-like serine/threonine-protein kinase	95.461	0	1282	5.35215	-0.175663	0.352778	-0.127858	0.489875	5.87416	-0.197498
CaDEM01G03180	210	chr1	6071408	6072842	+	NA	0	0	0	0	0	0	-	-	-	-	-	-	-	-	-	-	-	-	-	XP_016557021.1	LOC107856544	uncharacterized protein LOC107856544	79.899	9.91e-111	326	XP_016557021.2	LOC107856544	uncharacterized LOC107856544	80.22	8.37e-103	299	-	-	-	-	-	-	-	-	-	-	-	-
CaDEM01G03190	383	chr1	6292613	6296999	+	NA	0	0	0	0	0	0	-	-	-	-	-	-	-	-	-	-	-	-	-	XP_016558224.1	LOC107857957	uncharacterized protein LOC107857957	99.658	0	616	XP_016558224.2	LOC107857957	uncharacterized LOC107857957	87.703	0	767	-	-	-	-	-	-	-	-	-	-	-	-
CaDEM01G03200	324	chr1	6314377	6315901	-	NA	0	0	0	0	0	0	-	-	-	-	-	-	-	-	-	-	-	-	-	XP_016552847.1	LOC107852296	uncharacterized protein LOC107852296	100	0	679	XP_016552847.1	LOC107852296	uncharacterized LOC107852296	100	0	679	-	-	-	-	-	-	-	-	-	-	-	-
CaDEM01G03210	431	chr1	6334876	6347711	-	NA	0	0	0	0	0	0	-	-	-	-	-	-	-	-	-	-	-	-	-	XP_016552847.1	LOC107852296	uncharacterized protein LOC107852296	56.296	8.17e-158	452	XP_047263147.1	LOC124896052	uncharacterized LOC124896052	86.592	0	625	-	-	-	-	-	-	-	-	-	-	-	-
CaDEM01G03220	136	chr1	6453038	6453523	-	NA	0	0	0	1	0	0	-	-	-	-	-	-	-	-	-	-	-	-	-	XP_016578792.1	LOC107876363	uncharacterized protein LOC107876363	81.818	3.28e-84	244	XP_047264189.1	LOC107863971	DNA-directed RNA polymerase subunit beta	82.468	2.94e-83	248	CQW23_26489	Xanthine dehydrogenase	79.47	2.11e-79	254	5.75726	-0.378681	0.0581228	-0.287405	0.123212	5.7594	-0.632445
CaDEM01G03230	1081	chr1	6471504	6476732	+	4	69	395	147	167	202	124	19.51	102.269	33.6181	40.8727	38.7365	28.9564	5.45854	-0.499953	0.661523	-0.555683	0.663815	-0.0557302	0.993712	XP_016567263.1	LOC107865524	cingulin-like isoform X1	99.907	0	2182	XP_016567263.1	LOC107865524	cingulin, transcript variant X1	99.907	0	2182	CQW23_00427	hypothetical protein	98.059	0	2132	4.44614	-0.0132507	0.978723	0.470383	0.25701	6.16396	-1.09837
CaDEM01G03240	164	chr1	6478479	6479482	-	NA	18	18	6	13	90	51	5.43467	5.106	1.82001	3.61226	17.5177	12.1844	2.94449	-1.09936	0.244463	1.5839	0.130755	2.68326	0.275929	XP_016567274.1	LOC107865537	protein LURP-one-related 11-like	95.349	2.05e-119	336	XP_016567274.1	LOC107865537	protein LURP-one-related 11	95.349	2.37e-119	336	CQW23_00428	hypothetical protein	94.767	1.23e-117	329	2.84871	3.03023	0.0042489	0.823055	0.302738	3.81135	0.796747
CaDEM01G03250	172	chr1	6491375	6492295	-	NA	0	0	0	0	0	0	-	-	-	-	-	-	-	-	-	-	-	-	-	XP_016552863.1	LOC107852310	protein LURP-one-related 11-like	100	2.63e-127	355	XP_016552863.1	LOC107852310	protein LURP-one-related 11-like	100	3.03e-127	355	CQW23_00428	hypothetical protein	91.86	3.89e-116	326	2.84871	3.03023	0.0042489	0.823055	0.302738	3.81135	0.796747
CaDEM01G03260	202	chr1	6562517	6563584	-	6	101	94	18	18	58	69	28.3416	24.6933	4.52623	4.82201	11.4552	16.3199	3.90217	-2.62839	0.0137291	-0.972929	0.12967	1.65546	0.273332	XP_016552917.1	LOC107852374	protein LURP-one-related 4-like	100	7.87e-151	416	XP_016552917.1	LOC107852374	protein LURP-one-related 4	100	9.07e-151	416	CQW23_00421	hypothetical protein	100	5.47e-151	416	3.57971	-0.769355	0.0379331	-1.26315	0.00429272	3.53638	-0.164149
CaDEM01G03270	400	chr1	6635208	6640107	-	NA	0	0	0	0	0	0	-	-	-	-	-	-	-	-	-	-	-	-	-	XP_016559032.1	LOC107858746	uncharacterized protein LOC107858746	100	0	716	XP_016559032.1	LOC107858746	uncharacterized LOC107858746, transcript variant X1	100	0	716	-	-	-	-	-	-	-	-	-	-	-	-
CaDEM01G03280	224	chr1	6679769	6680762	-	NA	0	0	0	0	0	0	-	-	-	-	-	-	-	-	-	-	-	-	-	XP_016552898.1	LOC107852349	uncharacterized protein LOC107852349	99.083	7.33e-165	458	XP_047260089.1	LOC124892959	uncharacterized LOC124892959	99.083	8.45e-165	458	-	-	-	-	-	-	-	-	-	-	-	-
CaDEM01G03290	322	chr1	6761821	6763427	-	NA	0	0	0	0	0	0	-	-	-	-	-	-	-	-	-	-	-	-	-	XP_016558844.1	LOC107858599	uncharacterized protein LOC107858599	100	0	673	XP_047271258.1	LOC107858599	uncharacterized LOC107858599	100	0	672	-	-	-	-	-	-	-	-	-	-	-	-
CaDEM01G03300	143	chr1	6766507	6768195	+	NA	0	0	0	0	0	0	-	-	-	-	-	-	-	-	-	-	-	-	-	XP_016558224.1	LOC107857957	uncharacterized protein LOC107857957	68.085	4.07e-63	198	XP_016558224.2	LOC107857957	uncharacterized LOC107857957	68.085	4.57e-62	199	-	-	-	-	-	-	-	-	-	-	-	-
CaDEM01G03310	135	chr1	6778343	6779327	+	NA	0	0	0	0	0	0	-	-	-	-	-	-	-	-	-	-	-	-	-	XP_016567048.1	LOC107865250	uncharacterized protein LOC107865250	47.959	1.15e-22	92	XP_047263147.1	LOC124896052	uncharacterized LOC124896052	59.036	8.65e-26	100	-	-	-	-	-	-	-	-	-	-	-	-
CaDEM01G03320	145	chr1	6784685	6788355	+	5	33	32	166	168	174	80	9.57449	8.71418	37.903	41.1147	33.4318	18.8472	4.64381	2.17875	0.0204556	1.53178	0.057535	-0.646968	0.557787	XP_016567454.1	LOC107865781	remorin-like	73.469	2.46e-83	243	XP_016567454.1	LOC107865781	remorin	73.469	2.84e-83	243	CQW23_00422	Remorin	72.959	2.73e-82	240	2.84063	1.49977	0.00833159	2.28352	0.00100364	3.69334	0.0281868
CaDEM01G03330	85	chr1	6789450	6790453	+	NA	0	0	1	0	0	0	-	-	-	-	-	-	-	-	-	-	-	-	-	XP_016558762.1	LOC107858533	LIM domain-containing protein WLIM2b-like	96.386	3.05e-55	169	XP_047259288.1	LOC124891617	LIM domain-containing protein WLIM2b-like	68.919	3.19e-32	111	-	-	-	-	-	-	-	-	-	-	-	-
CaDEM01G03340	220	chr1	6796921	6802104	+	NA	7	58	43	46	44	23	2.39881	15.4151	10.1642	11.5966	8.80286	5.75125	3.17506	0.504362	0.724561	-0.0190325	0.992734	-0.523395	0.862986	XP_016567441.1	LOC107865765	tetraspanin-10 isoform X1	88.259	6.6e-147	410	XP_016567441.1	LOC107865765	tetraspanin-10, transcript variant X1	88.259	7.61e-147	410	-	-	-	-	-	-	-	-	-	-	-	-
CaDEM01G03350	110	chr1	6869108	6869440	-	NA	0	0	0	0	0	0	-	-	-	-	-	-	-	-	-	-	-	-	-	XP_016538140.1	LOC107839244	BTB/POZ domain-containing protein POB1-like	57.692	5.18e-11	58.2	XP_016538140.1	LOC107839244	BTB/POZ domain-containing protein POB1	57.692	5.98e-11	58.2	-	-	-	-	-	-	-	-	-	-	-	-
CaDEM01G03360	212	chr1	6916962	6926873	-	NA	0	0	0	0	0	0	-	-	-	-	-	-	-	-	-	-	-	-	-	-	-	-	-	-	-	-	-	-	-	-	-	-	-	-	-	-	-	-	-	-	-	-	-
CaDEM01G03370	94	chr1	6941069	6941353	+	NA	0	0	0	0	0	0	-	-	-	-	-	-	-	-	-	-	-	-	-	XP_016552889.1	LOC107852338	uncharacterized protein LOC107852338	80	2.7e-16	69.3	-	-	-	-	-	-	-	-	-	-	-	-	-	-	-	-	-	-
CaDEM01G03380	100	chr1	6971267	6971569	-	NA	0	0	0	0	0	0	-	-	-	-	-	-	-	-	-	-	-	-	-	-	-	-	-	-	-	-	-	-	-	-	-	-	-	-	-	-	-	-	-	-	-	-	-
CaDEM01G03390	97	chr1	6991086	6991463	+	NA	0	0	0	0	0	0	-	-	-	-	-	-	-	-	-	-	-	-	-	XP_016552889.1	LOC107852338	uncharacterized protein LOC107852338	100	1.34e-59	179	XP_016538140.1	LOC107839244	BTB/POZ domain-containing protein POB1	62.5	1.23e-10	56.6	-	-	-	-	-	-	-	-	-	-	-	-
CaDEM01G03400	100	chr1	7023292	7023594	-	NA	0	0	0	0	0	0	-	-	-	-	-	-	-	-	-	-	-	-	-	-	-	-	-	-	-	-	-	-	-	-	-	-	-	-	-	-	-	-	-	-	-	-	-
CaDEM01G03410	214	chr1	7100250	7104705	+	5	6	93	120	118	131	90	2.12282	24.4356	27.5291	29.0171	25.2853	21.1448	4.43566	1.45376	0.36967	1.21268	0.488379	-0.241089	0.95482	XP_016552878.1	LOC107852328	selenoprotein H	100	3.05e-120	338	XP_016552878.1	LOC107852328	selenoprotein H	100	3.52e-120	338	-	-	-	-	-	-	-	-	-	-	-	-
CaDEM01G03420	1048	chr1	7164018	7186885	+	NA	0	2	0	0	0	0	-	-	-	-	-	-	-	-	-	-	-	-	-	XP_016558432.1	LOC107858233	uncharacterized protein LOC107858233	53.511	0	663	XP_047265705.1	LOC107858233	uncharacterized LOC107858233	52.107	0	623	-	-	-	-	-	-	-	-	-	-	-	-
CaDEM01G03430	932	chr1	7227825	7243918	+	NA	153	131	79	91	114	80	42.693	34.2292	18.2829	22.4844	22.0646	18.8472	4.72136	-0.922506	0.0897886	-0.92341	0.107506	-0.000903873	1	XP_016558432.1	LOC107858233	uncharacterized protein LOC107858233	65.409	0	1028	XP_047265705.1	LOC107858233	uncharacterized LOC107858233	62.623	0	984	CQW23_04675	hypothetical protein	24.691	2.06e-05	48.5	-	-	-	-	-	-	-
CaDEM01G03440	348	chr1	7259854	7263303	+	NA	7	8	12	8	14	12	2.39881	2.52872	3.17312	2.40251	3.11925	3.22395	1.4961	0.207798	0.822665	0.42862	0.645116	0.220822	0.915621	XP_016567424.1	LOC107865743	uncharacterized protein LOC107865743 isoform X1	67.342	0	522	XP_016567424.1	LOC107865743	uncharacterized LOC107865743	67.342	0	522	-	-	-	-	-	-	-	-	-	-	-	-
CaDEM01G03450	2120	chr1	7336505	7356773	+	5	305	362	549	580	657	627	84.6431	93.7643	124.277	140.798	124.938	144.523	6.89299	0.572585	0.120164	0.595392	0.134844	0.0228063	0.986557	XP_016567388.1	LOC107865699	uncharacterized protein LOC107865699 isoform X1	96.613	0	4250	XP_016567388.2	LOC107865699	uncharacterized LOC107865699	91.84	0	2078	-	-	-	-	-	-	-	-	-	-	-	-
CaDEM01G03460	115	chr1	7357779	7360107	-	1	124	209	395	396	410	254	34.6894	54.332	89.5468	96.2795	78.1429	58.8245	6.10173	1.07835	0.0841122	0.646022	0.25528	-0.432327	0.682479	XP_016567402.1	LOC107865713	elicitor-responsive protein 3	78.621	1.86e-71	209	XP_016567402.1	LOC107865713	elicitor-responsive protein 3	78.621	2.15e-71	209	-	-	-	-	-	-	-	-	-	-	-	-
CaDEM01G03470	221	chr1	7376811	7377572	+	NA	0	9	12	12	17	22	0.466898	2.78645	3.17312	3.37031	3.68761	5.52149	1.68123	1.50012	0.390416	1.99381	0.290857	0.493695	0.887822	XP_016567382.1	LOC107865691	osmotin-like protein OSML15	87.352	1.48e-159	441	XP_016567382.1	LOC107865691	osmotin-like protein OSML15	87.352	1.7e-159	441	-	-	-	-	-	-	-	-	-	-	-	-
CaDEM01G03480	218	chr1	7409763	7410515	+	NA	0	1	29	39	20	17	0.466898	0.724626	7.00694	9.90298	4.25597	4.37272	2.17003	5.64108	0.0179238	4.62438	0.0399009	-1.0167	0.583217	XP_016567376.1	LOC107865680	osmotin-like protein OSML15	87.2	3.12e-157	435	NP_001311830.1	LOC107865680	osmotin-like protein OSML15	86.4	1.95e-155	431	-	-	-	-	-	-	-	-	-	-	-	-
CaDEM01G03490	159	chr1	7412710	7413264	-	1	42	62	6901	4509	2912	2435	12.0584	16.446	1556.77	1091.42	552.156	559.919	9.30275	6.57611	0.00599996	5.3266	0.00973464	-1.24951	0.33865	XP_016567370.1	LOC107865671	osmotin-like protein OSML13	86.413	4.52e-110	313	NP_001311827.1	LOC107865671	osmotin-like protein OSML13	86.413	6.46e-110	313	-	-	-	-	-	-	-	-	-	-	-	-
CaDEM01G03500	160	chr1	7434660	7435217	-	1	9	20	6417	4149	3008	2292	2.95079	5.62145	1447.62	1004.32	570.343	527.064	9.21208	8.30939	0.00599996	7.14875	0.00973464	-1.16064	0.430453	XP_016567362.1	LOC107865660	osmotin-like protein OSML81	86.486	2.45e-111	317	NP_001311825.1	LOC107865660	osmotin-like protein OSML81	86.486	2.82e-111	317	-	-	-	-	-	-	-	-	-	-	-	-
CaDEM01G03510	118	chr1	7437680	7438550	+	1	0	1	240	193	114	101	0.466898	0.724626	54.5914	47.1634	22.0646	23.6721	4.6356	8.28269	0.00599996	7.11209	0.0102376	-1.17061	0.375226	XP_016567356.1	LOC107865651	ethylene-responsive proteinase inhibitor 1-like	100	1.27e-82	237	XP_016567356.1	LOC107865651	ethylene-responsive proteinase inhibitor 1	100	1.47e-82	237	CQW23_20854	Trypsin/subtilisin inhibitor	43.396	8.52e-06	40.8	4.06731	0.235124	0.478694	-0.0920482	0.785666	3.94405	-0.362018
CaDEM01G03520	229	chr1	7459298	7459987	-	2	72	1	89	36	11	9	20.338	0.724626	20.5381	9.17713	2.55089	2.53469	3.20959	1.13021	0.541903	-1.51716	0.511869	-2.64736	0.548206	XP_016567341.1	LOC107865631	protein P21-like	100	2.02e-172	473	XP_016567341.1	LOC107865631	protein P21-like	100	2.33e-172	473	CQW23_00335	Thaumatin-like protein	98.69	1.17e-170	468	-	-	-	-	-	-	-
CaDEM01G03530	228	chr1	7461977	7462663	-	3	5	2	98	64	206	231	1.84684	0.982354	22.5677	15.9518	39.4943	53.5401	4.49346	4.28314	0.0122265	5.60348	0.0110154	1.32034	0.370706	XP_016567350.1	LOC107865640	protein P21-like	100	9.72e-172	471	XP_016567350.1	LOC107865640	protein P21-like	100	1.12e-171	471	CQW23_00334	hypothetical protein	96.861	1.98e-159	439	0.416375	-1.12643	0.266384	-0.47937	0.627322	0.167738	-0.695863
CaDEM01G03540	230	chr1	7468587	7469279	-	3	18	14	166	127	477	643	5.43467	4.07509	37.903	31.1947	90.8363	148.199	5.72983	2.98587	0.0138213	4.77935	0.0101008	1.79348	0.263043	XP_016567337.1	LOC107865624	protein P21-like	100	9.09e-173	474	XP_016567337.1	LOC107865624	protein P21-like	100	1.05e-172	474	CQW23_00333	hypothetical protein	99.565	2.57e-172	473	5.88964	0.395559	0.752103	2.88301	0.0191486	5.64414	0.579776
CaDEM01G03550	200	chr1	7485308	7485979	-	NA	9	0	8	14	4	0	2.95079	0.466898	2.27105	3.85421	1.22471	0.466898	0.888174	1.56487	0.512328	-1.47546	0.615746	-3.04033	0.597543	XP_016567327.1	LOC107865615	thaumatin-like protein	89.238	4.61e-143	397	XP_016567327.2	LOC107865615	thaumatin-like protein	89.686	8.9e-144	399	CQW23_00332	Osmotin-like protein OSML13	89.238	2.97e-143	397	3.32807	-0.311274	0.746005	0.528842	0.514546	2.17599	-2.22222
CaDEM01G03560	633	chr1	7505294	7512886	+	NA	35	50	143	137	169	118	10.1265	13.3533	32.7161	33.6142	32.4846	27.5779	4.64621	1.53591	0.0296548	1.39408	0.0468631	-0.14183	0.886068	XP_016567303.1	LOC107865582	uncharacterized protein LOC107865582 isoform X1	100	0	1314	XP_047270918.1	LOC107865582	uncharacterized LOC107865582, transcript variant X5	100	0	1314	CQW23_00331	Transcriptional activator Myb	96.84	0	1261	4.94727	0.469651	0.101021	0.516811	0.0706441	5.41194	0.363907
CaDEM01G03570	351	chr1	7522172	7525845	+	6	253	245	130	106	58	67	70.2917	63.6102	29.7843	26.1137	11.4552	15.8604	5.17276	-1.27297	0.0424975	-2.33718	0.0168787	-1.06421	0.332074	XP_016567292.1	LOC107865562	bifunctional UDP-glucose 4-epimerase and UDP-xylose 4-epimerase 1	100	0	733	XP_016567292.1	LOC107865562	bifunctional UDP-glucose 4-epimerase and UDP-xylose 4-epimerase 1	100	0	733	CQW23_16264	hypothetical protein	26.197	9.3e-18	83.6	4.75524	0.579807	0.303599	1.07805	0.0648754	5.64862	0.175091
CaDEM01G03580	167	chr1	7526890	7528040	+	NA	1	1	11	10	1	6	0.742886	0.724626	2.9476	2.88641	0.656352	1.84542	0.711203	3.12934	0.121694	1.32626	0.519621	-1.80307	0.563721	XP_016567299.1	LOC107865572	CASP-like protein 4A4	100	3.5e-101	289	XP_016567299.1	LOC107865572	CASP-like protein 4A4	100	4.04e-101	289	-	-	-	-	-	-	-	-	-	-	-	-
CaDEM01G03590	550	chr1	7528831	7530483	-	NA	144	113	45	42	54	59	40.2091	29.5901	10.6152	10.6288	10.6974	14.0224	4.26275	-1.75649	0.0296246	-1.53027	0.0503956	0.226212	0.837964	XP_016567286.1	LOC107865553	DEAD-box ATP-dependent RNA helicase 47, mitochondrial	100	0	1115	XP_016567286.1	LOC107865553	DEAD-box ATP-dependent RNA helicase 47, mitochondrial	100	0	1115	CQW23_00329	DEAD-box ATP-dependent RNA helicase 47A	99.636	0	1110	4.73604	-0.88363	0.00955593	-0.963733	0.00561562	4.62259	-1.39177
CaDEM01G03600	339	chr1	7541935	7543163	+	NA	7	26	103	78	114	97	2.39881	7.16782	23.6953	19.3391	22.0646	22.7531	4.02849	2.35532	0.0577419	2.39695	0.0677591	0.0416323	0.993326	XP_016567279.1	LOC107865545	heat stress transcription factor B-2b	99.701	0	684	XP_016567279.2	LOC107865545	heat stress transcription factor B-2b	100	0	689	CQW23_00328	hypothetical protein	82.388	5.92e-173	481	4.79275	-3.93479	2.48427e-05	-3.04868	3.13155e-05	4.62227	-0.92687
CaDEM01G03610	83	chr1	7551536	7551787	+	NA	0	0	5	3	4	8	0.466898	0.466898	1.59449	1.19275	1.22471	2.30493	0.300599	5.08019	0.157164	5.46495	0.155918	0.38476	0.922664	-	-	-	-	-	-	-	-	-	-	-	-	CQW23_00327	hypothetical protein	96.386	7.38e-56	166	-1.01951	-	-	-	-	-	-
CaDEM01G03620	1180	chr1	7581784	7605227	-	5	224	124	337	272	379	314	62.2881	32.4251	76.4667	66.2775	72.2698	72.6097	5.99435	0.641666	0.211518	0.676389	0.226297	0.0347229	0.986391	XP_016567498.1	LOC107865815	uncharacterized protein LOC107865815 isoform X1	92.136	0	2249	XP_016567498.2	LOC107865815	protein unc-13 homolog, transcript variant X1	92.301	0	2254	CQW23_00326	hypothetical protein	89.608	0	1687	4.69312	0.151168	0.502825	0.417925	0.0719899	4.55491	0.234967
CaDEM01G03630	273	chr1	7614099	7616318	-	NA	0	0	0	0	0	0	-	-	-	-	-	-	-	-	-	-	-	-	-	XP_016577953.1	LOC107875661	protein argonaute 4-like	70.37	2.85e-26	108	XP_047258027.1	LOC124890245	protein argonaute 4-like	70.37	3.29e-26	108	CQW23_24420	hypothetical protein	46.262	9.35e-46	154	-	-	-	-	-	-0.872724	-
CaDEM01G03640	332	chr1	7631250	7636539	+	NA	33	51	129	122	99	79	9.57449	13.611	29.5588	29.9849	19.2228	18.6175	4.33115	1.40545	0.0374452	0.741293	0.176409	-0.664153	0.489594	XP_016567486.1	LOC107865808	replication factor C subunit 2	100	0	689	XP_016567486.1	LOC107865808	replication factor C subunit 2	100	0	689	CQW23_00325	hypothetical protein	99.091	0	680	3.42678	2.29469	0.000698996	2.40469	0.00044908	4.37128	2.01792
CaDEM01G03650	324	chr1	7641387	7647287	+	4	208	324	299	243	229	223	57.8723	83.9707	67.897	59.261	43.8518	51.7021	5.92444	-0.134928	0.747811	-0.564947	0.232835	-0.430019	0.628537	XP_016567475.1	LOC107865798	RHOMBOID-like protein 2	84.911	1.21e-180	502	XP_016567475.1	LOC107865798	RHOMBOID-like protein 2	84.911	1.4e-180	502	CQW23_14026	hypothetical protein	49.333	9.39e-81	250	-	-	-	-	-	-1.58401	-
CaDEM01G03660	131	chr1	7649982	7651034	-	NA	0	0	0	0	0	0	-	-	-	-	-	-	-	-	-	-	-	-	-	XP_016567465.1	LOC107865787	2S sulfur-rich seed storage protein 2-like	90.972	8.04e-85	244	XP_016567465.1	LOC107865787	2S seed storage albumin protein	90.972	9.27e-85	244	CQW23_00323	hypothetical protein	90.972	5.59e-85	244	-	-	-	-	-	-0.655415	-
CaDEM01G03670	135	chr1	7677347	7678246	-	NA	0	0	1	2	2	3	-	-	-	-	-	-	-	-	-	-	-	-	-	XP_016559134.1	LOC107858821	2S albumin-like	93.75	3.07e-88	258	XP_047265719.1	LOC107858821	2S seed storage albumin protein	93.75	2.22e-88	259	CQW23_00323	hypothetical protein	63.194	2.48e-55	169	-	-	-	-	-	-0.655415	-
CaDEM01G03680	147	chr1	7685344	7686385	-	NA	0	0	0	0	0	3	-	-	-	-	-	-	-	-	-	-	-	-	-	XP_016559134.1	LOC107858821	2S albumin-like	100	1.46e-105	303	XP_047265719.1	LOC107858821	2S seed storage albumin protein	100	2.42e-105	303	CQW23_00322	hypothetical protein	97.761	1.14e-94	269	-	-	-	-	-	3.62657	-9.89143
CaDEM01G03690	485	chr1	7690853	7694973	-	NA	32	59	103	88	176	183	9.2985	15.6728	23.6953	21.7586	33.8107	42.5119	4.6163	0.929706	0.116766	1.66514	0.0411602	0.735433	0.487649	XP_016567529.1	LOC107865845	protein IQ-DOMAIN 14-like	98.144	0	970	XP_016567529.2	LOC107865845	protein IQ-DOMAIN 22	100	0	995	CQW23_00321	hypothetical protein	98.351	0	978	3.00344	0.970637	0.0660255	1.5912	0.00789406	4.11926	0.862977
CaDEM01G03700	510	chr1	7711657	7715030	-	NA	0	1	0	0	2	0	-	-	-	-	-	-	-	-	-	-	-	-	-	XP_016552918.1	LOC107852381	probable serine/threonine-protein kinase drkD	92.764	0	1029	XP_047270951.1	LOC107852381	serine/threonine-protein kinase EDR1, transcript variant X2	91.648	0	858	CQW23_00319	hypothetical protein	96.037	0	645	0.308488	-	-	-	-	-1.06847	-
CaDEM01G03710	698	chr1	7747517	7759450	+	NA	0	7	8	5	4	1	0.466898	2.27099	2.27105	1.67665	1.22471	0.696653	0.524539	0.780883	0.72923	-0.721484	0.796213	-1.50237	0.752502	XP_016567539.1	LOC107865856	protein HAPLESS 2	94.737	0	792	XP_047270960.1	LOC107865856	protein HAPLESS 2, transcript variant X2	94.987	0	792	-	-	-	-	-	-	-	-	-	-	-	-
CaDEM01G03720	426	chr1	7759976	7762287	-	NA	0	0	1	0	0	1	-	-	-	-	-	-	-	-	-	-	-	-	-	XP_016567550.1	LOC107865867	cytochrome P450 87A3	90.812	0	872	XP_016567550.2	LOC107865867	cytochrome P450 87A3	91.026	0	873	CQW23_05465	Cytochrome 85A1	34.521	1.03e-94	292	4.46318	0.972316	0.0268594	0.869231	0.0392598	4.31774	0.163399
CaDEM01G03730	404	chr1	7790704	7797514	-	NA	49	94	149	129	155	125	13.9903	24.6933	34.0692	31.6786	29.8322	29.1862	4.7696	0.80995	0.164943	0.649698	0.271561	-0.160252	0.895254	XP_016567560.1	LOC107865877	phosphatidylinositol glycan anchor biosynthesis class U protein	85	6.79e-107	323	XP_047270978.1	LOC107865877	phosphatidylinositol glycan anchor biosynthesis class U protein	85.388	7.35e-107	323	-	-	-	-	-	-	-	-	-	-	-	-
CaDEM01G03740	692	chr1	7803119	7812257	+	5	351	264	563	472	673	488	97.3385	68.507	127.434	114.668	127.969	112.587	6.7564	0.565085	0.145615	0.554227	0.178909	-0.0108582	0.997902	XP_016567569.1	LOC107865887	plant UBX domain-containing protein 8 isoform X1	85.983	0	1162	XP_016567569.2	LOC107865887	plant UBX domain-containing protein 8, transcript variant X1	86.127	0	1164	-	-	-	-	-	-	-	-	-	-	-	-
CaDEM01G03750	678	chr1	7816213	7818249	+	NA	16	33	45	74	48	45	4.8827	8.97191	10.6152	18.3713	9.56067	10.8058	3.39948	1.12093	0.107784	0.656137	0.311601	-0.464797	0.702924	XP_016567589.1	LOC107865908	scarecrow-like protein 28	99.853	0	1394	XP_047270980.1	LOC107865908	scarecrow-like protein 28	100	0	1395	-	-	-	-	-	-	-	-	-	-	-	-
CaDEM01G03760	284	chr1	7861030	7863772	+	NA	91	40	47	29	43	45	25.5818	10.776	11.0663	7.48347	8.6134	10.8058	3.62358	-0.951463	0.233168	-0.816655	0.32992	0.134808	0.949823	XP_016567643.1	LOC107865970	F-box protein PP2-A12	99.648	0	590	XP_016567643.2	LOC107865970	F-box protein PP2-A12	100	0	592	-	-	-	-	-	-	-	-	-	-	-	-
CaDEM01G03770	463	chr1	7870357	7877239	+	NA	219	262	294	266	282	209	60.9082	67.9915	66.7694	64.8258	53.8928	48.4855	5.91809	0.0295412	0.937705	-0.335387	0.350812	-0.364928	0.611234	XP_016567652.1	LOC107865980	lysophospholipid acyltransferase 1	100	0	947	XP_016567652.1	LOC107865980	lysophospholipid acyltransferase 1	100	0	947	-	-	-	-	-	-	-	-	-	-	-	-
CaDEM01G03780	188	chr1	7890242	7892376	+	4	172	351	118	202	415	321	47.9368	90.9293	27.0781	49.341	79.0901	74.218	5.94118	-0.864286	0.145368	0.240152	0.67181	1.10444	0.369974	XP_016567661.1	LOC107865989	BAG family molecular chaperone regulator 1-like	79.325	1.35e-130	368	XP_016567661.1	LOC107865989	BAG family molecular chaperone regulator 1	79.325	1.56e-130	368	-	-	-	-	-	-	-	-	-	-	-	-
CaDEM01G03790	401	chr1	7903834	7905225	-	NA	0	1	0	1	5	5	0.466898	0.724626	0.466898	0.708849	1.41417	1.61567	-0.116909	-0.120154	0.971461	2.84612	0.253877	2.96627	0.523842	XP_016552919.1	LOC107852382	protein DETOXIFICATION 49-like	81.641	0	723	XP_016552919.2	LOC107852382	protein DETOXIFICATION 49-like	81.857	0	724	-	-	-	-	-	-	-	-	-	-	-	-
CaDEM01G03800	506	chr1	7910868	7913773	-	NA	0	0	0	0	0	1	-	-	-	-	-	-	-	-	-	-	-	-	-	XP_016552926.1	LOC107852396	sugar carrier protein C-like	95.761	0	999	XP_016552926.2	LOC107852396	sugar carrier protein C-like	96.339	0	1004	CQW23_04597	Sugar carrier protein C	69.325	0	640	5.59816	-1.01122	0.0452151	-0.39319	0.369019	6.68888	-1.196
CaDEM01G03810	248	chr1	7971145	7972352	+	NA	0	5	0	4	4	3	0.466898	1.75554	0.466898	1.4347	1.22471	1.15616	0.121171	-0.408741	0.879925	0.599043	0.823912	1.00778	0.84835	XP_016567672.1	LOC107865998	ethylene-responsive transcription factor ERF027-like	87.943	5.4e-173	478	XP_016567672.1	LOC107865998	ethylene-responsive transcription factor ERF027	87.943	6.22e-173	478	CQW23_00302	Ethylene-responsive transcription factor	85.614	3.29e-168	465	2.14882	-1.35159	0.0242318	-1.88742	0.00514778	2.34395	-1.55319
CaDEM01G03820	268	chr1	7992185	7992991	+	NA	0	7	0	0	1	0	0.466898	2.27099	0.466898	0.466898	0.656352	0.466898	-0.350381	-4.79963	0.307632	-2.42325	0.520419	2.37638	0.826308	XP_016552938.1	LOC107852415	uncharacterized protein LOC107852415	100	0	525	XP_016552938.1	LOC107852415	uncharacterized LOC107852415	100	0	525	-	-	-	-	-	-	-	-	-	-	-	-
CaDEM01G03830	178	chr1	7997083	7997619	+	NA	2	12	0	1	2	1	1.01887	3.55963	0.466898	0.708849	0.845806	0.696653	0.246249	-3.57272	0.141753	-2.16053	0.294433	1.41219	0.796373	XP_016552938.1	LOC107852415	uncharacterized protein LOC107852415	100	1.05e-124	359	XP_016552938.1	LOC107852415	uncharacterized LOC107852415	100	1.21e-124	359	-	-	-	-	-	-	-	-	-	-	-	-
CaDEM01G03840	352	chr1	8005004	8008458	+	2	200	9	0	1	1	1	55.6644	2.78645	0.466898	0.708849	0.656352	0.696653	3.3096	-7.17702	0.0463386	-6.55806	0.0593604	0.618957	0.952254	XP_016552947.1	LOC107852426	UDP-galactose/UDP-glucose transporter 4-like	100	0	727	XP_016552947.1	LOC107852426	UDP-galactose/UDP-glucose transporter 4	100	0	727	CQW23_18744	UDP-galactose/UDP-glucose transporter 4	69.841	4.74e-153	432	2.55668	-0.695108	0.258123	-0.334973	0.587297	2.13764	-0.451373
CaDEM01G03850	346	chr1	8018091	8025662	+	2	195	123	116	108	131	99	54.2845	32.1674	26.6271	26.5976	25.2853	23.2126	4.96856	-0.672541	0.180704	-0.815223	0.152416	-0.142682	0.895699	XP_016567692.1	LOC107866023	uncharacterized protein LOC107866023	99.711	0	715	XP_016567692.2	LOC107866023	uncharacterized LOC107866023	100	0	716	CQW23_00301	hypothetical protein	98.844	0	709	4.49001	1.16689	0.00113647	0.84434	0.00419121	4.6176	0.557366
CaDEM01G03860	437	chr1	8026436	8028794	-	NA	96	57	31	32	52	43	26.9617	15.1574	7.45798	8.20933	10.3185	10.3463	3.70108	-1.44295	0.0706272	-1.02775	0.16235	0.415198	0.747921	XP_016567685.1	LOC107866010	APO protein 1, chloroplastic-like	99.314	0	902	XP_047270988.1	LOC107866010	APO protein 1, chloroplastic, transcript variant X2	100	0	907	CQW23_00300	APO protein 1, chloroplastic	99.771	0	906	4.07323	0.072661	0.772754	-0.0121356	0.963257	3.78547	-1.15754
CaDEM01G03870	105	chr1	8034163	8037518	-	1	111	197	326	267	305	210	31.1015	51.2392	73.986	65.0678	58.2502	48.7153	5.77498	0.774327	0.168716	0.394577	0.468876	-0.37975	0.720332	XP_016567702.1	LOC107866031	NADH dehydrogenase [ubiquinone] 1 alpha subcomplex subunit 8-B-like	100	9.77e-77	221	XP_016567702.1	LOC107866031	NADH dehydrogenase [ubiquinone] 1 alpha subcomplex subunit 8-B	100	1.13e-76	221	CQW23_00299	hypothetical protein	100	6.79e-77	221	6.97636	1.20218	0.000910423	1.18327	0.000782394	7.32653	1.84213
CaDEM01G03880	561	chr1	8045280	8046965	+	NA	49	47	33	38	65	54	13.9903	12.5801	7.90901	9.66103	12.7814	12.8736	3.53914	-0.625639	0.240305	-0.0528898	0.931948	0.57275	0.603375	XP_016567782.1	LOC107866040	pentatricopeptide repeat-containing protein At4g11690	99.465	0	1158	XP_047270999.1	LOC107866040	pentatricopeptide repeat-containing protein At4g11690, transcript variant X1	100	0	1164	CQW23_00298	hypothetical protein	98.93	0	1153	3.03579	0.475734	0.238401	0.521369	0.191589	3.11334	-0.344665
CaDEM01G03890	971	chr1	8081835	8091084	+	NA	34	46	59	63	64	63	9.85047	12.3224	13.7725	15.7098	12.5919	14.9414	3.72346	0.43108	0.348703	0.326806	0.502334	-0.104274	0.928489	XP_016567805.1	LOC107866119	DNA-directed RNA polymerase IV subunit 1-like isoform X3	93.253	0	1876	XP_016567805.2	LOC107866119	DNA-directed RNA polymerase IV subunit 1, transcript variant X4	93.353	0	1878	CQW23_00296	hypothetical protein	92.246	0	1856	3.79105	0.194682	0.493893	0.165518	0.550642	4.31808	-0.436566
CaDEM01G03900	1054	chr1	8112527	8134032	+	NA	17	31	59	50	78	94	5.15869	8.45645	13.7725	12.5644	15.2443	22.0638	3.69258	1.04642	0.125523	1.52225	0.068757	0.475828	0.690933	XP_016567818.1	LOC107866157	LOW QUALITY PROTEIN: DNA-directed RNA polymerase IV subunit 1-like	98.456	0	1847	XP_047271036.1	LOC107866157	DNA-directed RNA polymerase IV subunit 1-like	98.904	0	1866	CQW23_00297	hypothetical protein	85.714	7.65e-118	363	-0.0352802	0.0421913	0.969304	1.60543	0.0949595	0.578955	-0.0305263
CaDEM01G03910	113	chr1	8144541	8145667	-	NA	0	0	0	0	0	0	-	-	-	-	-	-	-	-	-	-	-	-	-	XP_016557002.1	LOC107856518	4-hydroxy-3-methylbut-2-en-1-yl diphosphate synthase (flavodoxin)-like	53.846	0.000262	38.9	-	-	-	-	-	-	-	-	-	-	-	-	-	-	-	-	-	-
CaDEM01G03920	757	chr1	8156739	8164882	+	2	682	280	199	219	196	151	188.69	72.6306	45.3451	53.4541	37.5998	35.1598	6.17042	-1.30313	0.121711	-1.77259	0.0792884	-0.469455	0.752647	XP_016567848.1	LOC107866196	SPX domain-containing membrane protein At4g22990-like isoform X1	91.546	0	1392	XP_016567848.2	LOC107866196	SPX domain-containing membrane protein At4g22990, transcript variant X2	91.942	0	1401	CQW23_00293	SPX domain-containing membrane protein	91.546	0	1395	5.57907	-0.570444	0.0147607	-0.52438	0.0185152	5.30938	-0.023833
CaDEM01G03930	526	chr1	8169100	8172338	+	4	400	879	14	8	32	34	110.862	227.009	3.62416	2.40251	6.52941	8.27854	5.89707	-5.93948	0.00686036	-4.55076	0.0120238	1.38873	0.422773	XP_016567860.1	LOC107866223	protein HOTHEAD	99.43	0	1083	XP_016567860.2	LOC107866223	protein HOTHEAD	100	0	1087	CQW23_00292	Protein HOTHEAD	98.669	0	1072	3.35662	-2.30054	0.00148249	-1.25061	0.0170766	4.56437	-2.05194
CaDEM01G03940	578	chr1	8179414	8181252	+	NA	12	4	18	11	14	8	3.77875	1.49781	4.52623	3.12836	3.11925	2.30493	1.61562	0.718634	0.432278	0.144469	0.897199	-0.574165	0.765393	XP_016567869.1	LOC107866232	molybdenum cofactor sulfurase-like	93.954	0	1186	XP_016567869.2	LOC107866232	molybdenum cofactor sulfurase	94.281	0	1189	CQW23_00291	hypothetical protein	92.81	0	1168	0.375583	1.60805	0.0936145	-0.387325	0.687662	0.25819	0.350711
CaDEM01G03950	651	chr1	8191342	8206395	+	1	84	61	200	198	151	105	23.6499	16.1883	45.5706	48.3732	29.0744	24.5911	4.96638	1.28029	0.0403456	0.449849	0.332644	-0.830441	0.392915	XP_016567879.1	LOC107866243	hydroxymethylglutaryl-CoA synthase-like	99.501	0	836	XP_016567879.1	LOC107866243	hydroxymethylglutaryl-CoA synthase	99.501	0	836	CQW23_00290	Hydroxymethylglutaryl-CoA synthase	82.853	0	1075	5.60597	1.17829	0.000885948	1.8965	0.00011005	6.31539	1.26318
CaDEM01G03960	344	chr1	8212863	8213948	-	2	217	102	3	6	37	31	60.3562	26.7551	1.14345	1.9186	7.47668	7.58928	4.11808	-5.24206	0.0119473	-2.54377	0.0482401	2.69829	0.3022	XP_016567883.1	LOC107866255	transcription factor TCP19-like	94.737	0	698	XP_016567883.2	LOC107866255	transcription factor TCP19	95.291	0	701	CQW23_00289	hypothetical protein	95.64	0	678	4.40921	-1.24308	0.00585529	-2.29151	0.000369151	4.01732	-1.88687
CaDEM01G03970	297	chr1	8219995	8222298	-	6	726	689	629	593	694	466	200.834	178.041	142.318	143.944	131.948	107.532	7.23588	-0.400585	0.257465	-0.666784	0.126987	-0.266199	0.714619	XP_016567886.1	LOC107866265	bifunctional dTDP-4-dehydrorhamnose 3,5-epimerase/dTDP-4-dehydrorhamnose reductase	100	0	615	XP_016567886.1	LOC107866265	bifunctional dTDP-4-dehydrorhamnose 3,5-epimerase/dTDP-4-dehydrorhamnose reductase	100	0	615	CQW23_00288	UDP-glucose 4,6-dehydratase	100	0	615	6.72061	1.24818	0.00272107	0.635515	0.0435995	7.02664	1.00095
CaDEM01G03980	854	chr1	8232303	8238178	-	NA	144	131	186	171	163	128	40.2091	34.2292	42.4134	41.8405	31.3478	29.8754	5.19536	0.184543	0.588207	-0.282769	0.447229	-0.467312	0.533113	XP_016567889.1	LOC107866274	phospholipase D beta 1-like	99.18	0	1771	XP_016567889.1	LOC107866274	phospholipase D beta 1	99.18	0	1771	CQW23_00287	Phospholipase D beta 2	99.297	0	1781	4.96993	-1.09887	0.0225499	-1.00001	0.0286482	4.73824	1.10851
CaDEM01G03990	253	chr1	8245925	8251037	-	NA	270	221	222	164	240	172	74.9835	57.4247	50.532	40.1468	45.9358	39.9846	5.68559	-0.547818	0.138101	-0.619886	0.13144	-0.0720671	0.931359	XP_016567895.1	LOC107866283	homeobox protein knotted-1-like 7	85.185	6.88e-173	478	XP_016567895.1	LOC107866283	homeobox protein knotted-1-like 7	85.185	7.93e-173	478	-	-	-	-	-	-	-	-	-	-	-	-
CaDEM01G04000	704	chr1	8257827	8272092	-	5	203	179	295	279	326	261	56.4924	46.6001	66.9949	67.9712	62.2288	60.4328	5.91007	0.396607	0.249144	0.25667	0.466753	-0.139937	0.846027	XP_016567901.1	LOC107866295	protein FAM63B	97.301	0	1397	XP_016567901.1	LOC107866295	ubiquitin carboxyl-terminal hydrolase MINDY-2	97.301	0	1397	-	-	-	-	-	-	-	-	-	-	-	-
CaDEM01G04010	93	chr1	8310554	8310904	+	NA	0	0	0	0	0	0	-	-	-	-	-	-	-	-	-	-	-	-	-	XP_016567610.1	LOC107865941	uncharacterized protein LOC107865941	72.043	6.11e-46	146	XP_047265743.1	LOC107845308	uncharacterized LOC107845308	72.043	3.84e-46	145	-	-	-	-	-	-	-	-	-	-	-	-
CaDEM01G04020	84	chr1	8325571	8325825	+	NA	24	14	13	14	5	4	7.0906	4.07509	3.39864	3.85421	1.41417	1.38592	1.79457	-0.651966	0.437646	-2.39552	0.0724528	-1.74355	0.422338	XP_016567907.1	LOC107866303	agamous-like MADS-box protein AGL19	100	2.89e-36	121	XP_016567907.1	LOC107866303	agamous-like MADS-box protein AGL19	100	3.34e-36	121	CQW23_04309	Floral homeotic protein AGAMOUS	75.862	1.39e-27	99.8	1.23184	2.11191	0.0753428	4.37379	0.00264253	2.39927	0.254652
CaDEM01G04030	266	chr1	8369490	8371298	+	5	93	48	155	168	215	130	26.1337	12.8378	35.4223	41.1147	41.1994	30.335	4.96424	1.07142	0.119932	0.928814	0.182509	-0.142609	0.919613	XP_016567919.1	LOC107866321	protein STAY-GREEN, chloroplastic-like	100	0	556	NP_001311847.1	LOC107866321	protein STAY-GREEN, chloroplastic-like	100	0	556	CQW23_00283	Protein STAY-GREEN 1, chloroplastic	99.559	1.4e-173	477	4.20514	1.55606	0.0286966	1.27916	0.0532066	3.36476	-0.890068
CaDEM01G04040	475	chr1	8373904	8378836	-	NA	33	88	55	39	55	57	9.57449	23.1469	12.8704	9.90298	10.8868	13.5629	3.73439	-0.436518	0.568621	-0.375923	0.647675	0.0605947	0.985126	XP_016567914.1	LOC107866314	protein FIZZY-RELATED 2-like	99.789	0	976	XP_016567914.1	LOC107866314	protein FIZZY-RELATED 2	99.789	0	976	CQW23_00671	hypothetical protein	44.444	4.21e-24	104	-0.7056	-3.13134	0.0213482	-0.791445	0.408239	-0.97535	-2.18516
CaDEM01G04050	314	chr1	8403012	8403956	-	NA	0	3	5	12	2	1	0.466898	1.24008	1.59449	3.37031	0.845806	0.696653	0.450737	2.34087	0.22353	-0.0934144	0.971482	-2.43428	0.529547	XP_016552958.1	LOC107852443	uncharacterized protein LOC107852443	100	0	647	XP_016552958.1	LOC107852443	uncharacterized LOC107852443	100	0	647	-	-	-	-	-	-	-	-	-	-	-	-
CaDEM01G04060	529	chr1	8408998	8418459	-	6	1702	1866	60	85	105	104	470.198	481.387	13.998	21.0327	20.3595	24.3613	7.42355	-4.82593	0.00583994	-4.44995	0.00965458	0.375975	0.664412	XP_016567924.1	LOC107866330	PGR5-like protein 1A, chloroplastic	86.55	0	582	XP_016567924.1	LOC107866330	PGR5-like protein 1A, chloroplastic	86.55	0	582	CQW23_01070	Expansin-A23	53.917	6.03e-68	218	-	-	-	-	-	-	-
CaDEM01G04070	428	chr1	8421477	8422931	+	NA	1	4	3	3	6	2	0.742886	1.49781	1.14345	1.19275	1.60362	0.926407	0.259794	0.0860377	0.96649	0.302998	0.878884	0.216961	0.967507	XP_016567932.1	LOC107866341	leucoanthocyanidin dioxygenase	100	0	881	XP_016567932.1	LOC107866341	leucoanthocyanidin dioxygenase	100	0	881	CQW23_11421	Gibberellin 3-beta-dioxygenase 1	30.976	7.53e-43	159	2.78509	3.72843	0.00146629	4.06654	0.000746662	4.41292	3.46817
CaDEM01G04080	281	chr1	8423340	8425723	-	NA	14	34	27	22	28	22	4.33072	9.22964	6.5559	5.78982	5.7716	5.52149	2.63179	-0.0937133	0.918531	-0.235803	0.797922	-0.14209	0.949978	XP_016567937.1	LOC107866355	glyoxylate/hydroxypyruvate reductase HPR3-like	94.295	0	561	XP_016567937.2	LOC107866355	glyoxylate/hydroxypyruvate reductase HPR3	94.295	0	561	CQW23_00277	hypothetical protein	92.953	0	551	3.043	1.34972	0.00681797	1.03602	0.0193276	3.58545	1.43866
CaDEM01G04090	95	chr1	8462323	8462610	-	NA	0	0	0	0	0	0	-	-	-	-	-	-	-	-	-	-	-	-	-	-	-	-	-	-	-	-	-	-	-	-	-	CQW23_00372	hypothetical protein	64.516	4e-34	112	-	-	-	-	-	-	-
CaDEM01G04100	90	chr1	8518390	8518662	-	NA	0	0	0	0	0	0	-	-	-	-	-	-	-	-	-	-	-	-	-	-	-	-	-	-	-	-	-	-	-	-	-	CQW23_00372	hypothetical protein	91.111	1.35e-55	166	-	-	-	-	-	-	-
CaDEM01G04110	90	chr1	8537388	8537660	-	NA	0	0	0	0	0	0	-	-	-	-	-	-	-	-	-	-	-	-	-	XP_016581133.1	LOC107878603	proteinase inhibitor I-B-like	37.097	0.00016	37.7	XP_016581133.1	LOC107878603	proteinase inhibitor I-B	37.097	0.000184	37.7	CQW23_00372	hypothetical protein	98.889	2.1e-60	178	-	-	-	-	-	-	-
CaDEM01G04120	643	chr1	8539575	8541782	-	NA	0	0	0	0	0	0	-	-	-	-	-	-	-	-	-	-	-	-	-	XP_016568687.1	LOC107867084	subtilisin-like protease SBT1.7	87.347	0	1272	XP_016568687.1	LOC107867084	subtilisin-like protease	87.347	0	1272	CQW23_00371	hypothetical protein	86.667	0	1261	-	-	-	-	-	-	-
CaDEM01G04130	698	chr1	8543212	8548408	-	6	157	228	92	111	75	69	43.7969	59.2288	21.2146	27.3234	14.6759	16.3199	4.92317	-1.09622	0.0409548	-1.74656	0.0204081	-0.650343	0.434218	XP_016568675.1	LOC107867073	uncharacterized protein LOC107867073	100	0	1431	XP_016568675.1	LOC107867073	protein OPAQUE10	100	0	1431	-	-	-	-	-	-	-	-	-	-	-	-
CaDEM01G04140	186	chr1	8552483	8553043	+	NA	35	34	54	62	54	40	10.1265	9.22964	12.6449	15.4679	10.6974	9.65707	3.49927	0.558994	0.290383	0.0773844	0.90058	-0.481609	0.661901	XP_016568663.1	LOC107867066	uncharacterized protein LOC107867066	100	3.01e-132	368	XP_016568663.1	LOC107867066	uncharacterized LOC107867066	100	3.47e-132	368	CQW23_00370	hypothetical protein	98.387	9.75e-130	361	2.92998	0.00914726	0.981122	-0.0318795	0.927276	3.15279	0.408837
CaDEM01G04150	1331	chr1	8553178	8559536	-	NA	4	11	31	31	15	23	1.57085	3.3019	7.45798	7.96738	3.3087	5.75125	2.29636	1.95904	0.0724639	1.04877	0.273596	-0.910264	0.589764	XP_016568642.1	LOC107867056	subtilisin-like protease SBT1.7	100	0	1474	XP_016568642.1	LOC107867056	subtilisin-like protease	100	0	1474	CQW23_00369	hypothetical protein	82.781	0	1038	-	-	-	-	-	-	-
CaDEM01G04160	149	chr1	8597268	8597844	+	NA	0	0	0	0	0	0	-	-	-	-	-	-	-	-	-	-	-	-	-	XP_016568608.1	LOC107867031	subtilisin-like protease SBT1.2	64.516	3.02e-06	46.2	XP_016568608.2	LOC107867031	subtilisin-like protease 4	64.516	2.74e-06	46.2	CQW23_35469	hypothetical protein	61.29	6.47e-06	44.7	1.07439	1.92866	0.0476466	2.19785	0.0279683	1.47247	0.752608
CaDEM01G04170	88	chr1	8617758	8618893	+	NA	1	0	0	0	0	0	-	-	-	-	-	-	-	-	-	-	-	-	-	-	-	-	-	-	-	-	-	-	-	-	-	-	-	-	-	-	-	-	-	-	-	-	-
CaDEM01G04180	327	chr1	8636387	8637433	-	NA	0	0	0	0	0	0	-	-	-	-	-	-	-	-	-	-	-	-	-	XP_016568608.1	LOC107867031	subtilisin-like protease SBT1.2	72.981	3.67e-173	498	XP_016568608.2	LOC107867031	subtilisin-like protease 4	72.981	2.46e-174	501	CQW23_00365	hypothetical protein	91.667	0	637	-	-	-	-	-	-	-
CaDEM01G04190	176	chr1	8649980	8650510	+	NA	0	0	0	0	0	0	-	-	-	-	-	-	-	-	-	-	-	-	-	XP_016556071.1	LOC107855567	uncharacterized protein LOC107855567	43.689	2.67e-13	64.3	XP_047259743.1	LOC124892507	uncharacterized LOC124892507	34.135	1.41e-25	97.8	CQW23_00364	hypothetical protein	94.565	8.2e-62	187	-	-	-	-	-	-	-
CaDEM01G04200	169	chr1	8677299	8677808	-	NA	0	1	1	1	1	1	-	-	-	-	-	-	-	-	-	-	-	-	-	XP_016568596.1	LOC107867022	subtilisin-like protease SBT1.7	80.473	1.51e-88	274	XP_016568596.2	LOC107867022	subtilisin-like protease	80.473	1.17e-88	274	CQW23_00359	hypothetical protein	79.882	1.17e-88	274	3.80566	0.326789	0.401748	-0.278158	0.465082	5.65555	-1.06036
CaDEM01G04210	144	chr1	8716220	8716654	+	NA	0	1	0	0	0	0	-	-	-	-	-	-	-	-	-	-	-	-	-	XP_016556071.1	LOC107855567	uncharacterized protein LOC107855567	46.377	1.83e-08	50.4	XP_047259743.1	LOC124892507	uncharacterized LOC124892507	34.839	6.35e-19	79.3	CQW23_00364	hypothetical protein	95.385	8.32e-39	127	-	-	-	-	-	-	-
CaDEM01G04220	173	chr1	8717976	8718497	-	NA	2	5	2	2	5	4	1.01887	1.75554	0.917936	0.9508	1.41417	1.38592	0.313823	-0.909278	0.526362	0.0606692	0.970761	0.969947	0.744788	XP_016555465.1	LOC107854999	uncharacterized protein LOC107854999	37.956	2.96e-27	102	XP_047267669.1	LOC124898088	uncharacterized LOC124898088	42.424	4.94e-29	105	CQW23_22907	hypothetical protein	37.805	2.23e-27	107	-	-	-	-	-	-	-
CaDEM01G04230	524	chr1	8729728	8731680	-	1	194	96	799	659	476	478	54.0085	25.2088	180.656	159.913	90.6468	110.289	6.69348	2.16425	0.0297383	1.42464	0.0905874	-0.739611	0.568896	XP_016568608.1	LOC107867031	subtilisin-like protease SBT1.2	79.846	0	1003	XP_016568608.2	LOC107867031	subtilisin-like protease 4	80.462	0	1011	CQW23_35469	hypothetical protein	78.769	0	992	1.07439	1.92866	0.0476466	2.19785	0.0279683	1.47247	0.752608
CaDEM01G04240	311	chr1	8765458	8768390	+	1	341	288	632	621	335	205	94.5786	74.6925	142.995	150.718	63.9338	47.5665	6.58093	0.814565	0.0794827	-0.609096	0.171686	-1.42366	0.2326	XP_016568540.1	LOC107866983	copper chaperone for superoxide dismutase, chloroplastic/cytosolic isoform X1	100	0	634	XP_016568540.1	LOC107866983	copper chaperone for superoxide dismutase, chloroplastic/cytosolic, transcript variant X1	100	0	634	CQW23_00356	Copper chaperone for superoxide dismutase, chloroplastic/cytosolic	99.678	0	630	6.22729	-0.455934	0.043613	-0.102261	0.613737	6.18094	1.55964
CaDEM01G04250	1183	chr1	8768852	8781615	-	NA	188	215	220	209	352	340	52.3526	55.8783	50.081	51.0346	67.1546	78.5833	5.88748	-0.0975339	0.765707	0.429532	0.239373	0.527066	0.452672	XP_016568526.1	LOC107866972	uncharacterized protein LOC107866972	100	0	1687	XP_047271168.1	LOC107866972	uncharacterized LOC107866972, transcript variant X3	100	0	1687	-	-	-	-	-	-	-	-	-	-	-	-
CaDEM01G04260	197	chr1	8784870	8786735	+	NA	0	35	1	3	11	5	0.466898	9.48737	0.692417	1.19275	2.55089	1.61567	1.40182	-2.79591	0.326894	-0.588352	0.854497	2.20756	0.725802	XP_016553045.1	LOC107852526	growth-regulating factor 12-like isoform X1	98	2.76e-147	407	XP_016553045.1	LOC107852526	growth-regulating factor 12, transcript variant X1	98	3.18e-147	407	CQW23_21096	Growth-regulating factor 3	48.696	7.11e-28	108	0.315996	2.43295	0.022243	3.06679	0.00621522	1.41926	1.27092
CaDEM01G04270	305	chr1	8789309	8790295	+	4	29	291	84	73	83	81	8.47054	75.4656	19.4105	18.1293	16.1915	19.077	4.7049	-0.736085	0.605216	-0.880429	0.560841	-0.144344	0.975599	XP_016568518.1	LOC107866962	probable sugar phosphate/phosphate translocator At1g12500	92.683	0	600	XP_016568518.1	LOC107866962	probable sugar phosphate/phosphate translocator At1g12500	92.683	0	600	-	-	-	-	-	-	-	-	-	-	-	-
CaDEM01G04280	170	chr1	8797031	8797798	-	NA	0	0	0	0	0	0	-	-	-	-	-	-	-	-	-	-	-	-	-	XP_016553033.1	LOC107852517	mavicyanin-like	100	9.66e-124	345	XP_016553033.1	LOC107852517	mavicyanin	100	1.11e-123	345	CQW23_05998	hypothetical protein	38.562	1.71e-25	99	-1.14849	-	-	-	-	-	-
CaDEM01G04290	559	chr1	8800685	8802883	+	2	359	120	3	5	4	1	99.5464	31.3942	1.14345	1.67665	1.22471	0.696653	4.48316	-5.87346	0.010425	-6.86531	0.0125328	-0.991854	0.737676	XP_016568465.1	LOC107866929	guard cell S-type anion channel SLAC1	100	0	1153	XP_016568465.1	LOC107866929	guard cell S-type anion channel SLAC1	100	0	1153	CQW23_00352	Guard cell S-type anion channel SLAC1	98.748	0	1145	2.43392	-1.32512	0.0108051	-1.86715	0.00205591	3.58497	-1.04411
CaDEM01G04300	476	chr1	8803931	8810831	-	NA	15	41	57	80	54	42	4.60671	11.0337	13.3215	19.823	10.6974	10.1166	3.53853	1.18113	0.140656	0.54977	0.471251	-0.631359	0.668592	XP_016568494.1	LOC107866940	protein TPX2 isoform X3	95.775	0	970	XP_016568494.1	LOC107866940	protein TPX2, transcript variant X5	95.775	0	970	CQW23_00351	hypothetical protein	93.763	0	950	2.24743	1.69726	0.0190039	2.4207	0.00303925	3.3471	1.69519
CaDEM01G04310	548	chr1	8831925	8836040	+	2	369	180	27	21	36	18	102.306	46.8579	6.5559	5.54787	7.28723	4.60248	4.84088	-3.63395	0.00698474	-3.70219	0.0102888	-0.0682396	0.968518	XP_016568455.1	LOC107866921	probable aminotransferase ACS12	100	0	1128	XP_016568455.1	LOC107866921	probable aminotransferase ACS12	100	0	1128	CQW23_00350	putative aminotransferase ACS10	97.628	0	1098	4.07019	-1.11322	0.00627719	-2.31362	0.000250724	2.98675	-2.20465
CaDEM01G04320	564	chr1	8836858	8839590	-	NA	6	47	25	22	24	21	2.12282	12.5801	6.10487	5.78982	5.01378	5.29174	2.61909	-0.053657	0.973943	-0.293969	0.850204	-0.240312	0.946159	XP_016568443.1	LOC107866911	probable LRR receptor-like serine/threonine-protein kinase At1g12460	99.693	0	657	XP_016568443.2	LOC107866911	probable LRR receptor-like serine/threonine-protein kinase At1g12460	100	0	659	CQW23_04410	Receptor-like protein kinase 5	29.644	9.9e-55	199	5.30783	-0.507602	0.0315907	-0.686135	0.00802728	5.92503	-0.436558
CaDEM01G04330	287	chr1	8935465	8936328	+	NA	0	0	0	0	0	0	-	-	-	-	-	-	-	-	-	-	-	-	-	XP_016561200.1	LOC107860350	LOW QUALITY PROTEIN: subtilisin-like protease SBT1.2	73.656	6.53e-87	275	XP_047265749.1	LOC107876046	subtilisin-like protease	73.656	1.08e-84	273	CQW23_00371	hypothetical protein	63.784	4.33e-68	224	-	-	-	-	-	-	-
CaDEM01G04340	193	chr1	8971428	8974481	+	NA	6	58	58	60	42	31	2.12282	15.4151	13.547	14.984	8.42395	7.58928	3.37281	1.00702	0.457544	0.17591	0.916704	-0.831111	0.765044	XP_016568388.1	LOC107866887	transcription factor bHLH35-like	99.394	7.27e-118	334	XP_016568388.2	LOC107866887	transcription factor bHLH35	99.394	9.05e-118	334	CQW23_00345	Transcription factor bHLH35	98.788	4.52e-117	332	3.36934	0.0611744	0.833509	0.337535	0.20825	3.82805	0.419545
CaDEM01G04350	274	chr1	8997147	8997971	-	NA	0	0	0	0	1	1	-	-	-	-	-	-	-	-	-	-	-	-	-	XP_016544368.1	LOC107844474	uncharacterized protein LOC107844474	40	3.74e-61	204	XP_016544368.1	LOC107844474	uncharacterized LOC107844474	40	4.31e-61	204	-	-	-	-	-	-	-	-	-	-	-	-
CaDEM01G04360	117	chr1	9001786	9002664	+	NA	0	1	2	0	2	2	-	-	-	-	-	-	-	-	-	-	-	-	-	XP_016542107.1	LOC107842667	thylakoid ADP,ATP carrier protein, chloroplastic-like	54	1.08e-23	93.6	XP_016542107.1	LOC107842667	thylakoid ADP,ATP carrier protein, chloroplastic	54	1.25e-23	93.6	-	-	-	-	-	-	-	-	-	-	-	-
CaDEM01G04370	329	chr1	9047664	9048719	+	NA	0	0	0	0	0	0	-	-	-	-	-	-	-	-	-	-	-	-	-	XP_016561200.1	LOC107860350	LOW QUALITY PROTEIN: subtilisin-like protease SBT1.2	93.447	0	674	XP_047265749.1	LOC107876046	subtilisin-like protease	90.883	0	646	-	-	-	-	-	-	-	-	-	-	-	-
CaDEM01G04380	111	chr1	9050801	9053353	-	NA	9	5	2	7	8	4	2.95079	1.75554	0.917936	2.16055	1.98253	1.38592	0.881417	-0.791178	0.589519	-0.599217	0.699116	0.19196	0.969088	XP_016578597.1	LOC107876109	organic cation/carnitine transporter 7-like isoform X1	78.125	3.58e-22	87.4	XP_016578600.1	LOC107876110	organic cation/carnitine transporter 7	60.938	4.92e-19	81.3	-	-	-	-	-	-	-	-	-	-	-	-
CaDEM01G04390	316	chr1	9054531	9062948	-	NA	7	10	6	6	9	13	2.39881	3.04417	1.82001	1.9186	2.17198	3.4537	1.2993	-0.65722	0.483269	0.0312714	0.977894	0.688492	0.728457	XP_016566913.1	LOC107865068	uncharacterized protein LOC107865068	54.008	6.94e-54	188	XP_047259883.1	LOC107865060	lysine-specific demethylase 5A, transcript variant X2	53.586	4.33e-53	187	-	-	-	-	-	-	-	-	-	-	-	-
CaDEM01G04400	130	chr1	9099165	9104016	+	NA	0	0	0	0	0	0	-	-	-	-	-	-	-	-	-	-	-	-	-	-	-	-	-	-	-	-	-	-	-	-	-	-	-	-	-	-	-	-	-	-	-	-	-
CaDEM01G04410	264	chr1	9185239	9186238	+	NA	0	0	1	0	0	0	-	-	-	-	-	-	-	-	-	-	-	-	-	XP_016553013.1	LOC107852491	AT-hook motif nuclear-localized protein 24-like isoform X1	94.286	0	522	XP_016553013.1	LOC107852491	AT-hook motif nuclear-localized protein 24, transcript variant X1	94.286	0	522	-	-	-	-	-	-	-	-	-	-	-	-
CaDEM01G04420	940	chr1	9193896	9211467	-	4	128	283	160	152	206	209	35.7933	73.4038	36.5499	37.2434	39.4943	48.4855	5.49654	-0.496616	0.329386	-0.260205	0.627063	0.236411	0.824898	XP_016568318.1	LOC107866822	armadillo repeat-containing kinesin-like protein 2 isoform X2	96.489	0	1847	XP_016568318.1	LOC107866822	kinesin-like protein KIN-UB, transcript variant X2	96.489	0	1847	CQW23_27688	Armadillo repeat-containing kinesin-like protein 2	65.517	4.55e-103	331	5.02748	-1.61839	0.00475348	-1.37193	0.0089759	5.57132	-0.272611
CaDEM01G04430	685	chr1	9219992	9225231	-	NA	24	50	41	31	43	28	7.0906	13.3533	9.71316	7.96738	8.6134	6.90002	3.15947	-0.202859	0.793902	-0.399268	0.620543	-0.196409	0.914999	XP_016568299.1	LOC107866813	pentatricopeptide repeat-containing protein At2g15980	99.375	0	988	XP_016568299.2	LOC107866813	pentatricopeptide repeat-containing protein At2g15980	99.583	0	991	CQW23_03281	Pentatricopeptide repeat-containing protein	24.057	1.02e-24	109	3.35439	-0.18117	0.626275	-0.19114	0.592204	3.1533	-0.99064
CaDEM01G04440	105	chr1	9228741	9229106	-	5	124	85	360	362	353	295	34.6894	22.3737	81.6536	88.0531	67.344	68.2444	5.91749	1.60714	0.0253364	1.27887	0.0532709	-0.328273	0.715496	XP_016568289.1	LOC107866804	zinc finger A20 and AN1 domain-containing stress-associated protein 7-like	83.74	4.48e-66	196	XP_016568289.1	LOC107866804	zinc finger A20 and AN1 domain-containing stress-associated protein 7	83.74	5.17e-66	196	CQW23_00338	hypothetical protein	84.298	1.93e-67	199	5.51705	-2.35345	0.000884404	-2.1914	0.000935213	6.11346	-1.87917
CaDEM01G04450	254	chr1	9279036	9279800	-	NA	0	0	0	0	0	0	-	-	-	-	-	-	-	-	-	-	-	-	-	XP_016558190.1	LOC107857940	zinc finger BED domain-containing protein RICESLEEPER 2-like	58.264	2.32e-80	252	XP_047254376.1	LOC107845525	zinc finger BED domain-containing protein DAYSLEEPER-like	33.333	6.05e-34	129	CQW23_00505	hypothetical protein	72.515	4.02e-81	241	-	-	-	-	-	-	-
CaDEM01G04460	114	chr1	9291486	9292348	+	NA	27	53	30	37	137	83	7.91856	14.1265	7.23246	9.41908	26.422	19.5365	3.82557	-0.410108	0.534851	1.14028	0.160848	1.55039	0.337266	XP_016553003.1	LOC107852486	protein LITTLE ZIPPER 1-like	100	1.65e-79	229	XP_016553003.1	LOC107852486	protein LITTLE ZIPPER 1	100	1.9e-79	229	CQW23_00507	hypothetical protein	99.057	2.13e-72	210	2.48741	-1.05394	0.0872471	1.14285	0.0520319	4.40511	-0.545122
CaDEM01G04470	258	chr1	9296629	9304150	-	4	44	144	41	22	36	31	12.6103	37.5797	9.71316	5.78982	7.28723	7.58928	3.73948	-1.63773	0.158927	-1.74074	0.163988	-0.103007	0.978611	XP_016568268.1	LOC107866791	uncharacterized protein LOC107866791 isoform X1	78.682	2.47e-138	387	XP_016568268.1	LOC107866791	uncharacterized LOC107866791, transcript variant X1	78.682	2.85e-138	387	CQW23_00508	Ycf49-like protein	77.907	3.5e-137	384	3.69929	-0.517919	0.11654	-0.751693	0.0320783	3.28003	-0.435265
CaDEM01G04480	190	chr1	9307185	9310828	-	1	16	53	204	196	109	93	4.8827	14.1265	46.4727	47.8893	21.1173	21.834	4.70587	2.46666	0.0352494	1.31441	0.159832	-1.15225	0.469907	XP_016568186.1	LOC107866727	transcription factor bHLH35-like	96.894	2.5e-113	323	XP_047271283.1	LOC107866711	transcription factor bHLH35-like	98.137	1.56e-113	323	CQW23_00511	Transcription factor bHLH35	96.894	1.47e-113	323	4.35362	1.55373	0.00463926	1.37474	0.00720986	5.03044	0.567733
CaDEM01G04490	227	chr1	9325861	9326835	+	NA	0	0	0	0	0	0	-	-	-	-	-	-	-	-	-	-	-	-	-	XP_016540929.1	LOC107841562	uncharacterized protein LOC107841562	53.254	2.88e-42	147	XP_047263815.1	LOC124896304	uncharacterized LOC124896304	76.074	2.24e-66	205	CQW23_00510	hypothetical protein	81.081	6.24e-99	291	-	-	-	-	-	-	-
CaDEM01G04500	143	chr1	9327543	9328053	-	NA	0	0	0	0	0	0	-	-	-	-	-	-	-	-	-	-	-	-	-	XP_016582288.1	LOC107879870	uncharacterized protein LOC107879870	50.575	8.75e-26	96.3	XP_047267863.1	LOC107867804	uncharacterized LOC107867804, transcript variant X2	56.667	1.23e-30	107	CQW23_30015	hypothetical protein	61.111	2.92e-35	119	-	-	-	-	-	-	-
CaDEM01G04510	356	chr1	9330300	9338465	-	1	103	59	146	184	125	84	28.8936	15.6728	33.3926	44.9859	24.1486	19.7663	4.79742	0.878122	0.187072	0.00169534	0.999424	-0.876426	0.504181	XP_016568186.1	LOC107866727	transcription factor bHLH35-like	99.595	0	503	XP_047271288.1	LOC107866727	transcription factor bHLH35	96.356	2.97e-177	492	CQW23_00511	Transcription factor bHLH35	96.356	1.59e-177	492	4.35362	1.55373	0.00463926	1.37474	0.00720986	5.03044	0.567733
CaDEM01G04520	316	chr1	9360349	9365079	+	NA	57	68	70	58	115	92	16.1982	17.9924	16.2532	14.5001	22.2541	21.6043	4.1822	-0.158132	0.706484	0.366714	0.408832	0.524845	0.553666	XP_016568170.1	LOC107866695	transmembrane protein 64-like	100	0	639	XP_016568170.1	LOC107866695	transmembrane protein 64	100	0	639	-	-	-	-	-	-	-	-	-	-	-	-
CaDEM01G04530	233	chr1	9368264	9373026	+	4	205	565	139	150	193	155	57.0443	146.083	31.814	36.7595	37.0314	36.0788	5.8429	-1.48485	0.0744506	-1.36898	0.107999	0.11587	0.948018	XP_016568169.1	LOC107866679	ATP-dependent Clp protease ATP-binding subunit CLPT2, chloroplastic-like	100	1.27e-172	474	XP_016568169.1	LOC107866679	ATP-dependent Clp protease ATP-binding subunit CLPT2, chloroplastic	100	1.46e-172	474	-	-	-	-	-	-	-	-	-	-	-	-
CaDEM01G04540	402	chr1	9398414	9400909	+	NA	164	153	101	107	144	149	45.7289	39.8992	23.2443	26.3556	27.7482	34.7003	5.04042	-0.804873	0.0982134	-0.470163	0.288251	0.33471	0.695697	XP_016568168.1	LOC107866663	ACT domain-containing protein ACR8	90.95	0	813	XP_016568168.1	LOC107866663	ACT domain-containing protein ACR8	90.95	0	813	-	-	-	-	-	-	-	-	-	-	-	-
CaDEM01G04550	161	chr1	9424667	9425152	-	NA	0	0	0	0	0	0	-	-	-	-	-	-	-	-	-	-	-	-	-	XP_016544151.1	LOC107844187	calmodulin-binding protein 60 D-like	54.054	6.32e-30	114	XP_047267000.1	LOC124897734	uncharacterized LOC124897734	77.953	1.64e-36	132	-	-	-	-	-	-	-	-	-	-	-	-
CaDEM01G04560	322	chr1	9449730	9452407	+	2	111	37	57	44	46	37	31.1015	10.0028	13.3215	11.1127	9.18176	8.96781	3.79458	-0.636571	0.416266	-1.06621	0.245196	-0.429641	0.799529	XP_016568166.1	LOC107866651	AT-hook motif nuclear-localized protein 1	100	0	645	XP_016568166.1	LOC107866651	AT-hook motif nuclear-localized protein 1	100	0	645	-	-	-	-	-	-	-	-	-	-	-	-
CaDEM01G04570	537	chr1	9456079	9464035	-	NA	66	95	41	44	45	29	18.6821	24.951	9.71316	11.1127	8.99231	7.12977	3.74046	-1.09673	0.0948459	-1.47233	0.0637691	-0.375601	0.744331	XP_016568509.1	LOC107866957	uncharacterized protein LOC107866957 isoform X2	35.165	5.08e-21	93.6	XP_016568509.1	LOC107866957	uncharacterized LOC107866957, transcript variant X2	35.165	5.86e-21	93.6	-	-	-	-	-	-	-	-	-	-	-	-
CaDEM01G04580	224	chr1	9488701	9491214	+	NA	0	0	0	0	0	0	-	-	-	-	-	-	-	-	-	-	-	-	-	XP_016567211.1	LOC107865470	uncharacterized protein LOC107865470	52.711	8.71e-98	297	XP_047250040.1	LOC107865470	uncharacterized LOC107865470	47.945	2.33e-90	279	-	-	-	-	-	-	-	-	-	-	-	-
CaDEM01G04590	187	chr1	9508980	9509543	-	NA	43	6	21	16	18	22	12.3344	2.01326	5.20279	4.33811	3.87706	5.52149	2.45939	-0.412879	0.7823	-0.35925	0.835276	0.0536286	0.996351	XP_016552985.1	LOC107852469	uncharacterized N-acetyltransferase p20-like	99.465	1.31e-137	382	XP_016552985.1	LOC107852469	uncharacterized N-acetyltransferase p20	99.465	1.51e-137	382	-	-	-	-	-	-	-	-	-	-	-	-
CaDEM01G04600	146	chr1	9532224	9533962	-	NA	20	76	47	38	73	37	5.98665	20.0542	11.0663	9.66103	14.297	8.96781	3.54692	-0.272138	0.81202	-0.0749089	0.957323	0.197229	0.946726	XP_016568110.1	LOC107866592	uncharacterized protein At4g22758 isoform X1	98.592	1.1e-100	289	XP_016568110.1	LOC107866592	uncharacterized protein At4g22758, transcript variant X1	98.592	1.27e-100	289	-	-	-	-	-	-	-	-	-	-	-	-
CaDEM01G04610	417	chr1	9534481	9536186	-	NA	31	108	97	92	117	84	9.02251	28.3015	22.3422	22.7264	22.633	19.7663	4.38001	0.388537	0.645606	0.317252	0.736707	-0.0712845	0.98373	XP_016568100.1	LOC107866583	biotin--protein ligase 1, chloroplastic-like	98.718	0	639	XP_016568100.1	LOC107866583	biotin--protein ligase 1, chloroplastic	98.718	0	639	-	-	-	-	-	-	-	-	-	-	-	-
CaDEM01G04620	296	chr1	9542306	9544692	+	2	190	113	90	77	147	123	52.9045	29.5901	20.7636	19.0971	28.3166	28.7267	4.89997	-1.02928	0.0916504	-0.495323	0.351937	0.533952	0.618974	XP_016568126.1	LOC107866604	uncharacterized protein LOC107866604	100	1.67e-126	358	XP_016568126.1	LOC107866604	uncharacterized LOC107866604	100	1.93e-126	358	-	-	-	-	-	-	-	-	-	-	-	-
CaDEM01G04630	163	chr1	9567287	9567909	+	NA	0	0	0	0	0	0	-	-	-	-	-	-	-	-	-	-	-	-	-	XP_016552726.1	LOC107852177	F-box protein At2g26160-like	47.087	3.3e-48	160	XP_047259326.1	LOC107875885	F-box protein At2g26160-like	47.783	9.55e-51	166	-	-	-	-	-	-	-	-	-	-	-	-
CaDEM01G04640	272	chr1	9614558	9618795	+	5	52	139	578	604	576	405	14.8183	36.291	130.817	146.605	109.592	93.5174	6.4706	2.52631	0.0264342	2.10082	0.0504725	-0.42549	0.757581	XP_016568081.1	LOC107866563	methylsterol monooxygenase 1-1-like	100	0	551	XP_016568081.1	LOC107866563	methylsterol monooxygenase 1-1	100	0	551	CQW23_01694	Sphinganine C(4)-monooxygenase 1	28.846	1.76e-11	62.8	4.10789	-0.0526196	0.86034	-0.108687	0.696374	4.13516	-0.0333656
CaDEM01G04650	728	chr1	9655622	9657949	+	NA	73	76	157	172	116	111	20.614	20.0542	35.8733	42.0825	22.4435	25.9696	4.7995	0.948118	0.0602843	0.251104	0.530618	-0.697014	0.416393	XP_016568074.1	LOC107866552	uncharacterized protein LOC107866552	93.806	0	1488	XP_016568074.1	LOC107866552	uncharacterized LOC107866552	93.806	0	1488	CQW23_00395	hypothetical protein	99.192	0	1277	3.57145	1.47357	0.0030943	1.61684	0.00168581	3.88002	0.757513
CaDEM01G04660	463	chr1	9673835	9679211	+	NA	136	154	123	88	40	53	38.0012	40.157	28.2057	21.7586	8.04504	12.6439	4.62746	-0.646032	0.239558	-1.97746	0.0340616	-1.33143	0.328488	XP_016568067.1	LOC107866542	deoxyribodipyrimidine photo-lyase	95.072	0	946	XP_047271354.1	LOC107866542	deoxyribodipyrimidine photo-lyase	95.072	0	946	CQW23_00394	Deoxyribodipyrimidine photo-lyase	93.238	0	927	4.21203	-1.44977	0.00371961	-0.5563	0.119116	4.69291	-0.231034
CaDEM01G04670	501	chr1	9688846	9692488	+	NA	11	2	8	7	6	3	3.50276	0.982354	2.27105	2.16055	1.60362	1.15616	0.945439	0.189476	0.894098	-0.800359	0.585465	-0.989835	0.731763	XP_016560202.1	LOC107859621	uncharacterized protein LOC107859621	95.865	0	525	XP_047265781.1	LOC107859621	uncharacterized LOC107859621	93.19	0	534	CQW23_00389	hypothetical protein	63.38	6.32e-82	253	-	-	-	-	-	-	-
CaDEM01G04680	337	chr1	9707439	9710960	+	NA	0	0	0	0	0	0	-	-	-	-	-	-	-	-	-	-	-	-	-	XP_016568059.1	LOC107866534	SNARE-interacting protein KEULE	84.358	1.24e-104	321	XP_016568059.1	LOC107866534	SNARE-interacting protein KEULE	84.358	1.43e-104	321	CQW23_00391	SNARE-interacting protein KEULE	82.828	2.08e-173	483	-	-	-	-	-	-	-
CaDEM01G04690	133	chr1	9712875	9713309	-	NA	0	0	0	0	0	0	-	-	-	-	-	-	-	-	-	-	-	-	-	XP_016560202.1	LOC107859621	uncharacterized protein LOC107859621	84	1.3e-53	170	XP_047265781.1	LOC107859621	uncharacterized LOC107859621	73.95	1.12e-54	173	CQW23_00217	hypothetical protein	57.576	1.35e-46	156	-	-	-	-	-	-	-
CaDEM01G04700	231	chr1	9715066	9716321	+	NA	0	0	0	0	0	0	-	-	-	-	-	-	-	-	-	-	-	-	-	XP_016576191.1	LOC107873755	uncharacterized protein LOC107873755	78.846	3.22e-78	243	XP_047265777.1	LOC124897186	ubiquinol oxidase, mitochondrial-like	100	1.49e-134	378	CQW23_14866	Ubiquinol oxidase 2, mitochondrial	95.276	2.78e-82	262	1.95963	0.872186	0.0457474	0.81097	0.0546789	2.17432	-0.259192
CaDEM01G04710	844	chr1	9731809	9746729	-	5	148	169	365	309	388	345	41.3131	44.0229	82.7812	75.2297	73.9749	79.7321	6.04911	0.896442	0.0494	0.855342	0.0681854	-0.0411006	0.969068	XP_016568059.1	LOC107866534	SNARE-interacting protein KEULE	90.525	0	1255	XP_016568059.1	LOC107866534	SNARE-interacting protein KEULE	90.525	0	1255	CQW23_00388	putative protein transport Sec1a	90.379	0	1254	6.25361	-0.619973	0.0405395	-0.592507	0.0439793	6.04481	-0.208896
CaDEM01G04720	179	chr1	9757397	9758506	+	NA	0	0	0	0	0	0	-	-	-	-	-	-	-	-	-	-	-	-	-	XP_016558426.1	LOC107858256	uncharacterized protein LOC107858256	66.851	3.6e-71	228	XP_047268129.1	LOC107856877	uncharacterized LOC107856877	75.568	2.18e-84	261	CQW23_00638	hypothetical protein	73.134	1.57e-93	278	-	-	-	-	-	-	-
CaDEM01G04730	93	chr1	9769395	9769768	+	NA	0	0	0	0	0	0	-	-	-	-	-	-	-	-	-	-	-	-	-	XP_016567211.1	LOC107865470	uncharacterized protein LOC107865470	63.866	1.74e-41	143	XP_047266069.1	LOC124897259	uncharacterized LOC124897259	87.5	1.15e-47	157	CQW23_02455	hypothetical protein	81.319	2.19e-45	149	-	-	-	-	-	-	-
CaDEM01G04740	94	chr1	9822618	9822902	-	NA	0	0	0	0	0	0	-	-	-	-	-	-	-	-	-	-	-	-	-	XP_016541321.1	LOC107842026	ABC transporter C family member 4-like	72.619	1.04e-32	119	XP_016541321.2	LOC107842026	ABC transporter C family member 4	72.619	1.19e-32	119	CQW23_02239	hypothetical protein	72.619	7.02e-33	119	7.24809	0.0907426	0.688272	-0.419526	0.0677319	7.27843	-0.556101
CaDEM01G04750	773	chr1	9823486	9829820	-	4	53	151	1	4	60	76	15.0942	39.3838	0.692417	1.4347	11.8341	17.9282	3.84134	-5.41313	0.00715946	-0.75747	0.2494	4.65566	0.228072	XP_016559990.1	LOC107859451	IRK-interacting protein	89.024	0	868	XP_047271358.1	LOC107859451	IRK-interacting protein, transcript variant X2	93.319	0	899	CQW23_00386	hypothetical protein	89.59	0	577	-	-	-	-	-	-	-
CaDEM01G04760	386	chr1	9846267	9850602	+	5	363	332	805	677	775	620	100.65	86.0325	182.009	164.268	147.293	142.915	7.10043	0.896363	0.0491857	0.643247	0.124116	-0.253116	0.714341	XP_016568047.1	LOC107866519	uncharacterized protein LOC107866519 isoform X1	100	0	788	XP_016568047.2	LOC107866519	uncharacterized LOC107866519, transcript variant X1	99.482	0	785	CQW23_00385	hypothetical protein	99.446	0	729	6.01298	0.0370662	0.840996	0.141553	0.402317	6.32699	0.919836
CaDEM01G04770	215	chr1	9852085	9856437	+	6	104	112	36	28	30	27	29.1696	29.3324	8.58557	7.24152	6.15051	6.67026	3.84925	-1.94729	0.0190163	-2.27146	0.0195881	-0.324164	0.749098	XP_016568035.1	LOC107866509	peptidyl-tRNA hydrolase ICT1, mitochondrial	66.667	1.64e-103	298	XP_016568035.2	LOC107866509	peptidyl-tRNA hydrolase ICT1, mitochondrial	66.667	2.51e-103	298	CQW23_00384	hypothetical protein	65.06	4.11e-101	292	3.1677	-0.725377	0.0337718	-1.0724	0.00590514	3.08926	-0.443182
CaDEM01G04780	189	chr1	9863742	9864311	-	1	2	0	114	109	29	29	1.01887	0.466898	26.176	26.8395	5.96105	7.12977	3.49926	6.45914	0.0123426	4.36413	0.0417103	-2.09501	0.328488	XP_016552981.1	LOC107852458	uncharacterized protein LOC107852458	100	2.16e-138	385	XP_016552981.1	LOC107852458	uncharacterized LOC107852458	100	2.49e-138	385	CQW23_00383	hypothetical protein	98.942	2.43e-137	382	-0.319705	-	-	-	-	0.540376	-
CaDEM01G04790	344	chr1	9888351	9891895	+	NA	62	36	90	45	64	69	17.5781	9.74509	20.7636	11.3547	12.5919	16.3199	3.88015	0.240077	0.730306	0.168874	0.834511	-0.0712028	0.978324	XP_016568028.1	LOC107866497	putative transferase At4g12130, mitochondrial	88.767	0	648	XP_016568028.1	LOC107866497	putative transferase At4g12130, mitochondrial	88.767	0	648	CQW23_00382	hypothetical protein	87.945	0	642	3.03128	0.256812	0.409358	0.183951	0.548049	3.28083	0.679291
CaDEM01G04800	766	chr1	9892623	9896517	-	NA	17	56	36	49	41	38	5.15869	14.8996	8.58557	12.3225	8.2345	9.19756	3.28228	0.168159	0.829848	-0.0615086	0.94875	-0.229667	0.894475	XP_016568022.1	LOC107866482	pentatricopeptide repeat-containing protein At4g37170-like	85.933	0	1122	XP_016568022.1	LOC107866482	pentatricopeptide repeat-containing protein At4g37170, transcript variant X2	85.933	0	1122	CQW23_00381	Pentatricopeptide repeat-containing protein	86.463	0	1364	2.5519	1.21749	0.0173281	1.02116	0.0324266	2.88316	-0.260861
CaDEM01G04810	110	chr1	9916802	9917134	+	NA	0	0	1	0	1	0	-	-	-	-	-	-	-	-	-	-	-	-	-	-	-	-	-	-	-	-	-	-	-	-	-	-	-	-	-	-	-	-	-	-	-	-	-
CaDEM01G04820	1062	chr1	9933226	9945461	-	2	561	316	512	490	621	458	155.296	81.9088	115.932	119.023	118.118	105.694	6.85781	0.0420742	0.939731	-0.0400368	0.948155	-0.082111	0.952254	XP_016567991.1	LOC107866443	leucine-rich repeat receptor-like serine/threonine-protein kinase At1g17230	99.413	0	1394	XP_016567991.2	LOC107866443	leucine-rich repeat receptor-like serine/threonine-protein kinase At1g17230	99.56	0	1397	CQW23_24669	putative inactive leucine-rich repeat receptor-like protein kinase	25.752	1.31e-47	183	5.27908	-0.175214	0.513259	-0.48293	0.0793779	5.72014	-0.810006
CaDEM01G04830	402	chr1	9954269	9963901	-	NA	167	121	166	125	181	129	46.5568	31.6519	37.903	30.7108	34.758	30.1052	5.14027	-0.176149	0.625183	-0.252972	0.514696	-0.0768231	0.936281	XP_016567987.1	LOC107866430	maspardin	100	0	826	XP_016567987.2	LOC107866430	maspardin	99.502	0	821	CQW23_00375	hypothetical protein	99.005	0	817	5.65177	-0.477126	0.0206151	-0.639458	0.00498048	5.63046	-0.21772
CaDEM01G04840	127	chr1	9967261	9968076	+	NA	0	0	0	0	0	0	-	-	-	-	-	-	-	-	-	-	-	-	-	XP_016543146.1	LOC107843391	polyadenylate-binding protein 7-like isoform X2	74.775	6.77e-49	165	XP_016543146.1	LOC107843391	polyadenylate-binding protein 7, transcript variant X2	74.775	7.81e-49	165	CQW23_24179	hypothetical protein	70.27	2.84e-46	157	4.01362	0.699465	0.0228184	0.688746	0.0220553	3.60626	-0.0219123
CaDEM01G04850	207	chr1	9968736	9970506	-	NA	0	0	0	0	0	0	-	-	-	-	-	-	-	-	-	-	-	-	-	XP_016543148.1	LOC107843391	polyadenylate-binding protein 7-like isoform X4	55.556	1.11e-60	199	XP_047265789.1	LOC107866419	polyadenylate-binding protein 7-like	85.47	1.76e-142	397	CQW23_24179	hypothetical protein	51.244	1.04e-54	183	4.01362	0.699465	0.0228184	0.688746	0.0220553	3.60626	-0.0219123
CaDEM01G04860	339	chr1	9971140	9972159	+	2	838	336	76	82	131	111	231.744	87.0634	17.6063	20.3069	25.2853	25.9696	6.0835	-2.99865	0.0235341	-2.5648	0.0412604	0.433848	0.78418	XP_016567973.1	LOC107866409	uncharacterized protein LOC107866409	100	0	689	XP_016567973.1	LOC107866409	uncharacterized LOC107866409	100	0	689	CQW23_00374	hypothetical protein	98.82	0	684	2.9651	-1.53526	0.0151196	-2.37574	0.00200709	2.10015	-1.48949
CaDEM01G04870	446	chr1	9974595	9975935	-	2	262	97	208	216	206	161	72.7756	25.4665	47.3748	52.7283	39.4943	37.4573	5.51899	0.151114	0.850224	-0.250832	0.762156	-0.401946	0.798599	XP_016567967.1	LOC107866396	UDP-glucuronate 4-epimerase 5	100	0	919	XP_016567967.1	LOC107866396	UDP-glucuronate 4-epimerase 5	100	0	919	CQW23_01497	UDP-glucuronate 4-epimerase 2	72.893	0	659	6.04867	-1.67434	0.000556951	-2.05694	0.000191849	6.22609	-1.1952
CaDEM01G04880	147	chr1	10000812	10001289	-	NA	0	0	0	0	0	0	-	-	-	-	-	-	-	-	-	-	-	-	-	XP_016568573.1	LOC107867007	subtilisin-like protease SBT1.2	75.862	3.27e-73	233	XP_016568573.1	LOC107867007	subtilisin-like protease 4	75.862	3.77e-73	233	-	-	-	-	-	-	-	-	-	-	-	-
CaDEM01G04890	576	chr1	10040884	10050480	+	2	1251	285	585	501	794	707	345.727	73.9193	132.395	121.684	150.893	162.903	7.36228	-0.496545	0.624407	-0.163029	0.89382	0.333516	0.882359	XP_016567951.1	LOC107866377	primary amine oxidase	92.37	0	1162	XP_016567951.1	LOC107866377	primary amine oxidase, transcript variant X1	92.37	0	1162	-	-	-	-	-	-	-	-	-	-	-	-
CaDEM01G04900	445	chr1	10054305	10056419	-	NA	42	5	1	5	2	2	12.0584	1.75554	0.692417	1.67665	0.845806	0.926407	1.51851	-2.75776	0.236026	-3.62601	0.180007	-0.868249	0.88512	XP_016567959.1	LOC107866386	ferruginol synthase-like	58.612	6.62e-159	456	XP_047261993.1	LOC124895598	ferruginol synthase-like	78.682	0	737	CQW23_31576	Geraniol 8-hydroxylase	31.429	2.9e-73	238	3.88764	1.90478	0.0014033	2.14731	0.000636766	5.07893	0.484381
CaDEM01G04910	158	chr1	10224361	10224987	+	NA	9	3	2	0	4	2	2.95079	1.24008	0.917936	0.466898	1.22471	0.926407	0.334096	-2.724	0.158306	-1.30702	0.416561	1.41698	0.722575	XP_016568790.1	LOC107867167	uncharacterized protein LOC107867167	100	9.97e-86	247	XP_016568790.1	LOC107867167	uncharacterized LOC107867167	100	1.15e-85	247	CQW23_18215	hypothetical protein	70.796	5.49e-37	132	-	-	-	-	-	-	-
CaDEM01G04920	378	chr1	10225825	10227519	-	NA	68	18	0	0	0	0	19.2341	5.106	0.466898	0.466898	0.466898	0.466898	2.06601	-8.64665	0.0419428	-8.6943	0.0509378	-0.0476433	1	XP_016568782.1	LOC107867157	flavonoid 3'-monooxygenase-like	100	0	782	XP_016568782.1	LOC107867157	flavonoid 3'-monooxygenase CYP75B137, transcript variant X1	100	0	782	CQW23_00439	hypothetical protein	88.251	0	704	5.40873	0.453615	0.339082	0.885207	0.0796543	4.78941	1.22762
CaDEM01G04930	270	chr1	10230331	10231852	-	NA	0	0	0	0	0	0	-	-	-	-	-	-	-	-	-	-	-	-	-	XP_016577439.1	LOC107875293	myosin-11-like isoform X2	29.778	1.03e-22	97.8	XP_047270253.1	LOC107875293	myosin-11, transcript variant X6	29.778	1.14e-22	97.8	CQW23_21879	Myosin-7	24.889	8.21e-14	70.9	4.27967	-0.626307	0.224491	-0.352491	0.480282	4.53383	-0.759065
CaDEM01G04940	443	chr1	10241822	10247995	-	NA	4	5	30	17	22	28	1.57085	1.75554	7.23246	4.58006	4.63488	6.90002	2.16735	2.16052	0.0765554	2.11243	0.0963521	-0.0480946	0.99187	XP_016568810.1	LOC107867180	protein ODORANT1-like	100	1.12e-114	337	XP_016568810.1	LOC107867180	MYB-like transcription factor ODO1	100	1.29e-114	337	CQW23_00436	Protein ODORANT1	97.516	5.14e-110	325	1.08723	2.74955	0.0392203	3.9224	0.00636532	1.16722	0.808302
CaDEM01G04950	411	chr1	10280794	10285465	-	6	1004	947	1111	959	870	749	277.558	244.535	251.018	232.498	165.292	172.553	7.80656	-0.109958	0.762313	-0.626073	0.154532	-0.516116	0.504181	XP_016568819.1	LOC107867196	FAM10 family protein At4g22670 isoform X1	99.757	0	830	XP_016568819.2	LOC107867196	FAM10 family protein At4g22670, transcript variant X1	100	0	832	CQW23_00435	TPR repeat-containing thioredoxin TDX	96.837	0	797	8.16168	-0.96251	0.00268062	-0.843723	0.00413184	8.16072	0.547273
CaDEM01G04960	152	chr1	10294433	10297096	-	4	35	119	56	56	88	64	10.1265	31.1365	13.0959	14.0161	17.1388	15.1712	4.06835	-0.50913	0.537326	-0.222689	0.817439	0.286441	0.878781	XP_016568841.1	LOC107867205	non-specific lipid-transfer protein 4.1	99.342	2.84e-104	295	XP_016568841.2	LOC107867205	non-specific lipid transfer protein GPI-anchored 3	100	1.79e-105	298	CQW23_00434	hypothetical protein	96.053	3.71e-101	286	5.94372	0.491147	0.0242576	0.234515	0.209147	7.19258	0.221822
CaDEM01G04970	247	chr1	10327016	10331501	+	4	347	908	61	49	62	55	96.2346	234.484	14.2235	12.3225	12.213	13.1034	5.99095	-3.58187	0.0134972	-3.67199	0.0179643	-0.0901119	0.968147	XP_016568855.1	LOC107867216	uncharacterized protein LOC107867216	98.79	9.65e-177	486	XP_016568855.1	LOC107867216	uncharacterized LOC107867216, transcript variant X1	98.79	1.11e-176	486	-	-	-	-	-	-	-	-	-	-	-	-
CaDEM01G04980	140	chr1	10335895	10336530	+	1	27	93	384	308	265	195	7.91856	24.4356	87.0661	74.9878	50.6721	45.269	5.59865	2.44964	0.0488048	1.68521	0.12888	-0.764424	0.661671	XP_016564818.1	LOC107863423	21 kDa protein-like	59.649	6.15e-20	82	XP_047271471.1	LOC107867230	21 kDa protein-like	57.82	7.81e-73	217	CQW23_00433	hypothetical protein	57.82	4.71e-73	217	6.14716	0.759523	0.0890137	1.6644	0.00329965	7.44983	-0.394033
CaDEM01G04990	102	chr1	10351252	10351560	-	NA	0	0	0	0	0	0	-	-	-	-	-	-	-	-	-	-	-	-	-	-	-	-	-	-	-	-	-	-	-	-	-	-	-	-	-	-	-	-	-	-	-	-	-
CaDEM01G05000	90	chr1	10357806	10358156	-	1	0	1	568	470	153	53	0.466898	0.724626	128.562	114.184	29.4533	12.6439	5.57695	9.55792	0.00646391	6.90862	0.0151547	-2.6493	0.237833	XP_016553077.1	LOC107852556	14 kDa proline-rich protein DC2.15-like	100	1.79e-58	176	XP_016553077.1	LOC107852556	14 kDa proline-rich protein DC2.15	100	2.07e-58	176	CQW23_00430	14 kDa proline-rich protein DC2.15	98.876	3.23e-58	174	5.08126	2.44874	0.0011813	1.74231	0.00444247	5.95227	4.11471
CaDEM01G05010	87	chr1	10366312	10366575	+	NA	0	0	0	0	0	0	-	-	-	-	-	-	-	-	-	-	-	-	-	-	-	-	-	-	-	-	-	-	-	-	-	-	-	-	-	-	-	-	-	-	-	-	-
CaDEM01G05020	84	chr1	10382704	10382958	+	NA	0	0	0	0	0	0	-	-	-	-	-	-	-	-	-	-	-	-	-	-	-	-	-	-	-	-	-	-	-	-	-	-	-	-	-	-	-	-	-	-	-	-	-
CaDEM01G05030	142	chr1	10383913	10384341	+	NA	1	0	14	8	7	0	0.742886	0.466898	3.62416	2.40251	1.79307	0.466898	0.688272	4.17642	0.118286	1.98409	0.469603	-2.19233	0.558302	XP_016553087.1	LOC107852565	14 kDa proline-rich protein DC2.15-like	100	2.02e-97	276	XP_016553087.1	LOC107852565	14 kDa proline-rich protein DC2.15-like	100	2.33e-97	276	CQW23_00431	14 kDa proline-rich protein DC2.15	95.775	2.99e-89	255	4.84491	0.206471	0.632229	0.391778	0.334492	4.42579	2.35943
CaDEM01G05040	150	chr1	10413893	10414345	+	1	0	1	621	504	213	103	0.466898	0.724626	140.514	122.41	40.8205	24.1316	5.77914	9.65425	0.00599996	7.58672	0.010035	-2.06753	0.245571	XP_016553094.1	LOC107852576	14 kDa proline-rich protein DC2.15-like	100	2.92e-103	292	XP_016553094.1	LOC107852576	14 kDa proline-rich protein DC2.15-like	100	3.36e-103	292	CQW23_00431	14 kDa proline-rich protein DC2.15	89.333	1.55e-88	254	4.84491	0.206471	0.632229	0.391778	0.334492	4.42579	2.35943
CaDEM01G05050	141	chr1	10451854	10454968	-	NA	0	0	0	0	0	0	-	-	-	-	-	-	-	-	-	-	-	-	-	XP_016542646.1	LOC107843031	nuclear transcription factor Y subunit B-10-like isoform X1	94.595	2.26e-17	74.7	XP_016542646.2	LOC107843031	nuclear transcription factor Y subunit B-10, transcript variant X2	94.595	2.45e-17	74.7	CQW23_00429	hypothetical protein	96.403	1.28e-92	266	-	-	-	-	-	-	-
CaDEM01G05060	116	chr1	10515127	10515516	+	1	0	0	79	70	39	29	0.466898	0.466898	18.2829	17.4035	7.85559	7.12977	3.11504	9.21899	0.0102474	7.91529	0.020406	-1.30369	0.394533	XP_016553087.1	LOC107852565	14 kDa proline-rich protein DC2.15-like	95.833	1.93e-75	219	XP_016553087.1	LOC107852565	14 kDa proline-rich protein DC2.15-like	95.833	2.23e-75	219	CQW23_00432	14 kDa proline-rich protein DC2.15	89.916	5.48e-59	177	5.49954	-0.647797	0.215172	0.102698	0.842063	5.62312	3.57429
CaDEM01G05070	226	chr1	10518756	10520663	+	NA	0	0	0	1	1	0	-	-	-	-	-	-	-	-	-	-	-	-	-	XP_016561954.1	LOC107861045	probable E3 ubiquitin-protein ligase RNF217	100	8.22e-142	398	XP_016539808.2	LOC107840457	E3 ubiquitin-protein ligase RSL1	52.356	4.36e-62	195	CQW23_01439	hypothetical protein	52.356	2.51e-62	195	1.35313	-0.221208	0.691175	0.349927	0.49917	1.93045	-0.249209
CaDEM01G05080	837	chr1	10529503	10541578	+	6	3973	3084	431	380	415	440	1096.97	795.299	97.6654	92.4082	79.0901	101.559	8.5583	-3.3173	0.00783773	-3.38669	0.0113637	-0.0693921	0.964053	XP_016568877.1	LOC107867239	elongation factor G, chloroplastic	99.494	0	1619	XP_047259948.1	LOC107867239	elongation factor G, chloroplastic	100	0	1729	CQW23_00458	Elongation factor G-1, chloroplastic	99.241	0	1616	8.15809	-1.79801	0.00226498	-2.32025	0.00062229	6.823	-1.86005
CaDEM01G05090	241	chr1	10572365	10573176	+	NA	0	1	3	1	1	0	-	-	-	-	-	-	-	-	-	-	-	-	-	XP_016568910.1	LOC107867245	rhomboid-like protein 14, mitochondrial	74.638	1.03e-136	387	XP_047260329.1	LOC124893347	rhomboid-like protein 14, mitochondrial, transcript variant X3	74.638	1.18e-136	387	-	-	-	-	-	-	-	-	-	-	-	-
CaDEM01G05100	720	chr1	10573274	10582417	-	1	1650	1716	2176	2053	1814	1419	455.846	442.728	491.196	497.192	344.136	326.488	8.73554	0.13791	0.722865	-0.422796	0.318587	-0.560707	0.504181	XP_016568921.1	LOC107867269	hsp70-Hsp90 organizing protein 2-like	100	0	622	XP_016568921.1	LOC107867269	hsp70-Hsp90 organizing protein 2	100	0	622	CQW23_09046	hypothetical protein	28.906	1.72e-08	58.2	4.47391	0.0525414	0.859313	0.0842482	0.762969	4.37081	-0.330701
CaDEM01G05110	484	chr1	10595634	10600571	+	NA	1	0	1	3	27	25	0.742886	0.466898	0.692417	1.19275	5.58214	6.21075	1.35874	1.5922	0.459615	5.06046	0.0508105	3.46827	0.316614	XP_016568947.1	LOC107867292	vacuolar-processing enzyme beta-isozyme	87.548	0	921	XP_016568947.1	LOC107867292	vacuolar-processing enzyme beta-isozyme	87.548	0	921	CQW23_00504	Vacuolar-processing enzyme	86.398	0	891	-	-	-	-	-	-	-
CaDEM01G05120	122	chr1	10610826	10611194	-	NA	0	0	0	0	0	0	-	-	-	-	-	-	-	-	-	-	-	-	-	XP_016577223.1	LOC107875115	uncharacterized protein LOC107875115	86.066	1.09e-70	207	XP_047267416.1	LOC124897861	TPD1 protein homolog 1B-like	30	0.000139	39.3	-	-	-	-	-	-	-	-	-	-	-	-
CaDEM01G05130	316	chr1	10656814	10659151	+	NA	0	0	0	0	0	0	-	-	-	-	-	-	-	-	-	-	-	-	-	XP_016567313.1	LOC107865600	uncharacterized protein LOC107865600	61.891	5.53e-131	388	XP_047270559.1	LOC124899647	uncharacterized LOC124899647	55.443	1.32e-112	343	CQW23_15969	hypothetical protein	60.705	1.34e-143	414	-	-	-	-	-	-	-
CaDEM01G05140	287	chr1	10712305	10715213	+	NA	1	20	24	17	9	14	0.742886	5.62145	5.87935	4.58006	2.17198	3.68346	1.91951	1.2016	0.464498	0.0653759	0.974099	-1.13622	0.733083	XP_016553146.1	LOC107852632	NAC domain-containing protein 26	85.417	0	576	XP_047271520.1	LOC107852632	NAC domain-containing protein 26, transcript variant X2	85.417	0	576	CQW23_00499	hypothetical protein	93.137	0	589	0.642272	-0.434413	0.571254	0.605623	0.388105	1.50987	-0.490682
CaDEM01G05150	110	chr1	10724283	10725676	-	6	194	168	23	30	39	34	54.0085	43.7651	5.65383	7.72543	7.85559	8.27854	4.39665	-2.96188	0.00946751	-2.67021	0.015405	0.291666	0.7882	XP_016568957.1	LOC107867301	thylakoid lumenal protein TL20.3, chloroplastic	100	9.26e-78	229	XP_016568957.1	LOC107867301	thylakoid lumenal protein TL20.3, chloroplastic, transcript variant X1	100	1.07e-77	229	-	-	-	-	-	-	-	-	-	-	-	-
CaDEM01G05160	287	chr1	10726848	10727711	+	NA	46	54	11	35	50	40	13.1623	14.3842	2.9476	8.93518	9.93958	9.65707	3.2934	-1.39177	0.157376	-0.49225	0.581329	0.899523	0.637526	-	-	-	-	-	-	-	-	-	-	-	-	-	-	-	-	-	-	-	-	-	-	-	-
CaDEM01G05170	167	chr1	10754606	10757828	+	4	39	112	0	1	4	17	11.2304	29.3324	0.466898	0.708849	1.22471	4.37272	2.95498	-7.17476	0.00798799	-3.24949	0.0259046	3.92527	0.275929	XP_016568967.1	LOC107867308	protein YABBY 4-like	70.046	3.79e-99	285	XP_016568967.1	LOC107867308	protein YABBY 4	70.046	4.37e-99	285	CQW23_01480	Protein YABBY 4	48.99	5.9e-51	162	3.42562	-3.15236	0.000572558	-4.24088	0.000169996	3.79553	-2.9869
CaDEM01G05180	101	chr1	10789231	10789574	-	NA	0	0	0	0	0	0	-	-	-	-	-	-	-	-	-	-	-	-	-	XP_016540667.1	LOC107841194	uncharacterized protein LOC107841194	74.713	1.26e-18	75.5	-	-	-	-	-	-	-	-	-	-	-	-	-	-	-	-	-	-
CaDEM01G05190	114	chr1	10805573	10805965	-	NA	0	0	0	0	0	0	-	-	-	-	-	-	-	-	-	-	-	-	-	XP_016540667.1	LOC107841194	uncharacterized protein LOC107841194	80.556	3.11e-13	62	-	-	-	-	-	-	-	-	-	-	-	-	-	-	-	-	-	-
CaDEM01G05200	128	chr1	10808288	10808932	+	NA	0	0	0	0	0	0	-	-	-	-	-	-	-	-	-	-	-	-	-	XP_016581987.1	LOC107879469	agamous-like MADS-box protein AGL62	47.887	6.12e-49	156	XP_016581987.1	LOC107879469	agamous-like MADS-box protein AGL62	47.887	7.05e-49	156	CQW23_19586	Agamous-like MADS-box protein AGL62	53.889	2.55e-50	158	-	-	-	-	-	-	-
CaDEM01G05210	372	chr1	10815414	10817541	-	NA	0	0	0	0	0	0	-	-	-	-	-	-	-	-	-	-	-	-	-	XP_016549285.1	LOC107849157	uncharacterized protein LOC107849157	59.557	6.85e-132	392	XP_016549285.1	LOC107849157	uncharacterized LOC107849157	59.557	7.89e-132	392	CQW23_03149	hypothetical protein	36.923	1.16e-21	95.1	-	-	-	-	-	-	-
CaDEM01G05220	595	chr1	10841563	10845220	-	4	184	993	303	385	418	321	51.2486	256.39	68.7991	93.618	79.6585	74.218	6.69978	-0.684147	0.489075	-0.682247	0.531117	0.00189968	1	XP_016568978.1	LOC107867317	monocopper oxidase-like protein SKU5	99.496	0	1221	XP_016568978.2	LOC107867317	monocopper oxidase-like protein SKU5	100	0	1229	CQW23_00496	Monocopper oxidase-like protein SKS2	99.496	0	1224	6.70017	-0.661563	0.245254	-0.240042	0.663774	7.40821	0.371456
CaDEM01G05230	653	chr1	10884314	10888508	-	NA	0	2	0	1	0	0	-	-	-	-	-	-	-	-	-	-	-	-	-	XP_016568986.1	LOC107867323	acid beta-fructofuranosidase	99.543	0	1350	XP_016568986.1	LOC107867323	acid beta-fructofuranosidase 2, vacuolar	99.543	0	1350	CQW23_00495	Acid beta-fructofuranosidase	99.14	0	952	-	-	-	-	-	4.05075	4.40479
CaDEM01G05240	389	chr1	10900009	10902096	-	6	154	168	63	75	98	65	42.969	43.7651	14.6746	18.6132	19.0333	15.4009	4.6819	-1.40709	0.0347378	-1.35261	0.0479402	0.054479	0.970961	XP_016569039.1	LOC107867347	probable trehalose-phosphate phosphatase F	100	0	805	XP_016569039.1	LOC107867347	probable trehalose-phosphate phosphatase F, transcript variant X2	100	0	805	CQW23_00493	putative trehalose-phosphate phosphatase F	92.211	0	733	3.89064	-0.50425	0.286089	0.156845	0.734102	3.50862	0.302921
CaDEM01G05250	261	chr1	10924199	10925089	-	NA	1	9	11	13	6	5	0.742886	2.78645	2.9476	3.61226	1.60362	1.61567	1.15083	1.24031	0.365966	-0.009406	0.997317	-1.24971	0.662752	XP_016553156.1	LOC107852643	uncharacterized protein LOC107852643	100	0	535	XP_016553156.1	LOC107852643	protein INAPERTURATE POLLEN1	100	0	535	CQW23_00492	hypothetical protein	96.923	0	514	0.0219161	0.0200779	0.983209	0.809516	0.280745	0.835568	1.21985
CaDEM01G05260	441	chr1	10929436	10930761	+	NA	21	5	27	22	36	30	6.26264	1.75554	6.5559	5.78982	7.28723	7.35953	2.55156	0.821478	0.430692	1.10337	0.334503	0.281895	0.906745	XP_016569060.1	LOC107867375	probable xyloglucan galactosyltransferase GT19	100	0	923	XP_047259917.1	LOC124885391	probable xyloglucan galactosyltransferase GT19	100	0	923	CQW23_00491	hypothetical protein	98.413	0	911	3.44377	-1.55957	0.00157268	-1.4412	0.00177963	3.39034	0.113076
CaDEM01G05270	445	chr1	10931716	10933053	+	2	166	83	146	119	145	130	46.2808	21.8583	33.3926	29.2591	27.9377	30.335	4.9768	-0.0679866	0.915657	-0.155784	0.814185	-0.0877979	0.959196	XP_016569048.1	LOC107867367	probable xyloglucan galactosyltransferase GT19	99.101	0	921	XP_016569060.2	LOC107867375	probable xyloglucan galactosyltransferase GT19	97.506	0	899	-	-	-	-	-	-	-	-	-	-	-	-
CaDEM01G05280	632	chr1	10946029	10949045	+	NA	0	62	12	15	21	17	0.466898	16.446	3.17312	4.09616	4.44542	4.37272	2.45394	-0.735981	0.770383	-0.30167	0.920753	0.434311	0.946132	XP_016569096.1	LOC107867383	uncharacterized protein LOC107867383	99.329	0	1232	XP_047271562.1	LOC107867383	uncharacterized LOC107867383, transcript variant X4	99.832	0	1241	-	-	-	-	-	-	-	-	-	-	-	-
CaDEM01G05290	431	chr1	10967964	10969515	+	NA	0	0	0	0	0	0	-	-	-	-	-	-	-	-	-	-	-	-	-	XP_016562117.1	LOC107861252	F-box/FBD/LRR-repeat protein At1g13570-like	99.063	0	861	XP_047265805.1	LOC107861252	F-box/FBD/LRR-repeat protein At1g13570-like	100	0	879	CQW23_35291	hypothetical protein	28.297	4.76e-33	129	0.781887	-	-	-	-	-1.29838	-
CaDEM01G05300	224	chr1	10986341	10989077	+	NA	0	0	0	0	0	0	-	-	-	-	-	-	-	-	-	-	-	-	-	XP_016569096.1	LOC107867383	uncharacterized protein LOC107867383	69.375	1.09e-62	207	XP_047271562.1	LOC107867383	uncharacterized LOC107867383, transcript variant X4	69.375	1.45e-62	207	-	-	-	-	-	-	-	-	-	-	-	-
CaDEM01G05310	182	chr1	11070452	11076126	+	NA	2	42	27	37	38	22	1.01887	11.2915	6.5559	9.41908	7.66613	5.52149	2.79369	0.69576	0.680762	0.560213	0.775933	-0.135547	0.984589	XP_016569127.1	LOC107867410	adenine phosphoribosyltransferase 4	100	6.71e-133	369	XP_016569127.1	LOC107867410	adenine phosphoribosyltransferase 4	100	7.73e-133	369	-	-	-	-	-	-	-	-	-	-	-	-
CaDEM01G05320	280	chr1	11080040	11080918	-	NA	23	73	22	20	23	22	6.81461	19.281	5.42831	5.30592	4.82433	5.52149	2.96541	-1.22284	0.187141	-1.29878	0.195264	-0.0759459	0.982885	XP_016553192.1	LOC107852666	uncharacterized protein LOC107852666	95.89	0	572	XP_016553192.1	LOC107852666	uncharacterized LOC107852666	95.89	0	572	-	-	-	-	-	-	-	-	-	-	-	-
CaDEM01G05330	218	chr1	11114157	11114813	+	NA	29	25	26	18	28	28	8.47054	6.91009	6.33038	4.82201	5.7716	6.90002	2.70411	-0.497726	0.443795	-0.288971	0.682158	0.208755	0.892347	XP_016569136.1	LOC107867419	probable lipid phosphate phosphatase beta	100	4.66e-156	431	XP_016569136.2	LOC107867419	probable lipid phosphate phosphatase beta	100	3.6e-155	429	-	-	-	-	-	-	-	-	-	-	-	-
CaDEM01G05340	668	chr1	11160654	11169980	+	2	345	161	205	156	206	161	95.6826	41.961	46.6982	38.2112	39.4943	37.4573	5.63983	-0.627066	0.262069	-0.753083	0.230004	-0.126017	0.926807	XP_016569146.1	LOC107867428	oxysterol-binding protein-related protein 2A	100	0	1134	XP_047271574.1	LOC107867428	oxysterol-binding protein-related protein 2A, transcript variant X2	100	0	1136	CQW23_09810	Oxysterol-binding protein-related protein 1C	61.121	0	701	5.79792	-0.0612378	0.765357	-0.202812	0.290128	6.2019	-0.037871
CaDEM01G05350	591	chr1	11188384	11193110	-	2	1030	274	419	395	175	125	284.734	71.0843	94.9592	96.0375	33.6213	29.1862	6.6649	-0.672753	0.447204	-2.32156	0.0757709	-1.64881	0.420225	XP_016569158.1	LOC107867437	protein NRT1/ PTR FAMILY 6.3-like	99.831	0	1211	XP_016569158.2	LOC107867437	protein NRT1/ PTR FAMILY 6.3	100	0	1212	CQW23_00483	Protein NRT1/ PTR FAMILY 6.3	98.646	0	1198	4.93776	-1.0502	0.010527	-0.617615	0.0736155	5.82187	0.341339
CaDEM01G05360	127	chr1	11218447	11218860	+	NA	0	0	0	0	0	0	-	-	-	-	-	-	-	-	-	-	-	-	-	XP_016562268.1	LOC107861440	uncharacterized protein LOC107861440	52.066	1e-33	120	XP_047252210.1	LOC124887076	uncharacterized LOC124887076	32.787	4.78e-14	66.2	-	-	-	-	-	-	-	-	-	-	-	-
CaDEM01G05370	153	chr1	11226998	11227459	-	NA	0	0	0	0	0	1	-	-	-	-	-	-	-	-	-	-	-	-	-	XP_016579671.1	LOC107877522	uncharacterized protein LOC107877522	38.571	1.29e-27	102	XP_047265814.1	LOC124897202	uncharacterized LOC124897202	100	2.8e-111	320	-	-	-	-	-	-	-	-	-	-	-	-
CaDEM01G05380	128	chr1	11244863	11245294	-	NA	0	14	29	39	9	1	0.466898	4.07509	7.00694	9.90298	2.17198	0.696653	2.02057	2.25646	0.311651	-0.55483	0.853934	-2.81129	0.565996	XP_016553200.1	LOC107852673	14 kDa proline-rich protein DC2.15-like	89.51	1.27e-82	238	XP_016553200.1	LOC107852673	14 kDa proline-rich protein DC2.15	89.51	1.47e-82	238	-	-	-	-	-	-	-	-	-	-	-	-
CaDEM01G05390	125	chr1	11253857	11254270	+	NA	0	2	51	64	16	3	0.466898	0.982354	11.9684	15.9518	3.49816	1.15616	2.51117	5.522	0.0416704	2.66678	0.259026	-2.85522	0.392586	XP_016553208.1	LOC107852682	pEARLI1-like lipid transfer protein 1	91.241	9e-78	226	XP_047271597.1	LOC107867441	14 kDa proline-rich protein DC2.15, transcript variant X3	81.679	1.38e-59	180	-	-	-	-	-	-	-	-	-	-	-	-
CaDEM01G05400	96	chr1	11296800	11297162	-	NA	0	0	0	0	0	0	-	-	-	-	-	-	-	-	-	-	-	-	-	XP_016561954.1	LOC107861045	probable E3 ubiquitin-protein ligase RNF217	56.034	3.36e-34	119	XP_047251113.1	LOC124886502	E3 ubiquitin-protein ligase RSL1-like	47.899	1.48e-28	102	-	-	-	-	-	-	-	-	-	-	-	-
CaDEM01G05410	134	chr1	11306262	11306696	-	1	0	2	603	464	89	41	0.466898	0.982354	136.455	112.732	17.3283	9.88682	5.53474	8.69962	0.00686036	5.43412	0.0225856	-3.2655	0.228072	XP_016553218.1	LOC107852689	14 kDa proline-rich protein DC2.15-like	93.056	5.71e-88	252	XP_016553218.2	LOC107852689	14 kDa proline-rich protein DC2.15	93.056	5.58e-88	252	-	-	-	-	-	-	-	-	-	-	-	-
CaDEM01G05420	106	chr1	11313466	11313861	+	NA	0	0	24	56	20	3	0.466898	0.466898	5.87935	14.0161	4.25597	1.15616	2.14033	8.37492	0.0751565	6.27555	0.187911	-2.09937	0.609712	XP_016553226.1	LOC107852699	14 kDa proline-rich protein DC2.15-like	80.916	1.27e-63	189	XP_047271597.1	LOC107867441	14 kDa proline-rich protein DC2.15, transcript variant X3	80.916	1.47e-63	189	-	-	-	-	-	-	-	-	-	-	-	-
CaDEM01G05430	130	chr1	11355339	11355767	+	5	30	94	2701	2672	3380	1781	8.74652	24.6933	609.593	646.96	640.82	409.659	8.60808	5.32107	0.012745	5.09473	0.0195169	-0.226346	0.915413	XP_016569189.1	LOC107867449	lipid transfer protein EARLI 1-like	91.549	3.68e-81	235	XP_016569189.1	LOC107867449	lipid transfer protein EARLI 1	91.549	4.24e-81	235	-	-	-	-	-	-	-	-	-	-	-	-
CaDEM01G05440	266	chr1	11360720	11361613	-	5	7	31	134	139	206	102	2.39881	8.45645	30.6864	34.0981	39.4943	23.9018	4.54077	2.72439	0.0620678	2.73403	0.0783823	0.00963981	1	XP_016569199.1	LOC107867459	36.4 kDa proline-rich protein	81.164	9.21e-75	230	XP_016569199.2	LOC107867459	36.4 kDa proline-rich protein	85.572	3.17e-73	226	-	-	-	-	-	-	-	-	-	-	-	-
CaDEM01G05450	812	chr1	11364465	11367689	+	NA	0	1	1	2	0	1	-	-	-	-	-	-	-	-	-	-	-	-	-	XP_016569211.1	LOC107867468	LOW QUALITY PROTEIN: cation/H(+) antiporter 15-like	92.028	0	1518	XP_016569211.2	LOC107867468	cation/H(+) antiporter 15-like	95.642	0	1643	-	-	-	-	-	-	-	-	-	-	-	-
CaDEM01G05460	109	chr1	11372437	11372799	-	4	4	384	21	34	9	8	1.57085	99.4343	5.20279	8.69323	2.17198	2.30493	4.30524	-1.94637	0.434626	-3.76613	0.235034	-1.81975	0.738768	XP_016553232.1	LOC107852707	14 kDa proline-rich protein DC2.15-like	90	9.01e-68	200	XP_016553232.2	LOC107852707	14 kDa proline-rich protein DC2.15	90.833	1.72e-68	202	-	-	-	-	-	-	-	-	-	-	-	-
CaDEM01G05470	125	chr1	11393858	11398521	-	NA	173	244	339	285	320	233	48.2127	63.3524	76.9177	69.4229	61.092	53.9996	5.95832	0.395809	0.314801	0.047257	0.92021	-0.348552	0.675476	XP_016569220.1	LOC107867479	NADH dehydrogenase [ubiquinone] 1 beta subcomplex subunit 8, mitochondrial	100	6.42e-90	256	XP_016569220.1	LOC107867479	NADH dehydrogenase [ubiquinone] 1 beta subcomplex subunit 8, mitochondrial	100	7.41e-90	256	-	-	-	-	-	-	-	-	-	-	-	-
CaDEM01G05480	303	chr1	11437707	11439388	+	5	51	95	3746	2509	3026	2280	14.5423	24.951	845.26	607.522	573.753	524.307	8.75433	5.23825	0.00686036	4.83208	0.0107944	-0.406174	0.747921	XP_016569230.1	LOC107867486	L-lactate dehydrogenase B-like	77.714	0	503	XP_016569230.1	LOC107867486	L-lactate dehydrogenase B	77.714	0	503	-	-	-	-	-	-	-	-	-	-	-	-
CaDEM01G05490	219	chr1	11451329	11451988	+	2	268	191	232	187	233	233	74.4316	49.6929	52.7872	45.7117	44.6096	53.9996	5.74177	-0.325265	0.459286	-0.310636	0.512466	0.0146286	0.997391	XP_016569238.1	LOC107867491	PRA1 family protein B1-like	100	2.7e-154	426	XP_016569238.1	LOC107867491	PRA1 family protein B1	100	3.12e-154	426	-	-	-	-	-	-	-	-	-	-	-	-
CaDEM01G05500	170	chr1	11459155	11461030	-	NA	0	41	1	1	6	4	0.466898	11.0337	0.692417	0.708849	1.60362	1.38592	1.37818	-3.80745	0.2384	-1.46748	0.608825	2.33997	0.738855	XP_016553240.1	LOC107852714	uncharacterized protein LOC107852714	100	6.97e-118	330	XP_016553240.1	LOC107852714	uncharacterized LOC107852714	100	8.04e-118	330	-	-	-	-	-	-	-	-	-	-	-	-
CaDEM01G05510	122	chr1	11479607	11482921	-	1	75	166	254	256	248	183	21.166	43.2497	57.7486	62.4063	47.4514	42.5119	5.51687	0.95438	0.139084	0.548495	0.372078	-0.405885	0.730429	XP_016569250.1	LOC107867500	autophagy-related protein 8f-like	100	3.5e-86	246	XP_016569250.1	LOC107867500	autophagy-related protein 8f	100	4.03e-86	246	-	-	-	-	-	-	-	-	-	-	-	-
CaDEM01G05520	92	chr1	11532299	11532663	+	NA	0	0	0	0	0	0	-	-	-	-	-	-	-	-	-	-	-	-	-	XP_016556726.1	LOC107856249	histone-lysine N-methyltransferase ATXR6-like	88.043	1.17e-58	176	XP_047264498.1	LOC107856249	histone-lysine N-methyltransferase ATXR6-like	88.043	4.57e-58	176	-	-	-	-	-	-	-	-	-	-	-	-
CaDEM01G05530	693	chr1	11546649	11548730	+	3	157	159	167	149	298	268	43.7969	41.4456	38.1285	36.5176	56.9241	62.041	5.53907	-0.193482	0.554265	0.485163	0.211872	0.678646	0.381165	XP_016569270.1	LOC107867506	scarecrow-like protein 6	99.856	0	1421	XP_047252146.1	LOC107867506	scarecrow-like protein 6, transcript variant X2	99.856	0	1421	-	-	-	-	-	-	-	-	-	-	-	-
CaDEM01G05540	155	chr1	11557013	11557620	-	NA	0	0	0	0	0	0	-	-	-	-	-	-	-	-	-	-	-	-	-	XP_016540683.1	LOC107841215	uncharacterized protein LOC107841215	28.472	1.5e-13	64.3	XP_047260664.1	LOC124893864	uncharacterized LOC124893864	29.949	9.2e-27	101	-	-	-	-	-	-	-	-	-	-	-	-
CaDEM01G05550	1921	chr1	11584007	11592615	-	NA	14	13	57	72	79	82	4.33072	3.81736	13.3215	17.8874	15.4337	19.3067	3.63369	2.04404	0.0253364	2.20656	0.0279719	0.162523	0.890093	XP_016569332.1	LOC107867553	LOW QUALITY PROTEIN: putative disease resistance RPP13-like protein 1	94.152	0	1936	XP_047249321.1	LOC107867553	putative disease resistance RPP13-like protein 1	97.271	0	2021	CQW23_09139	hypothetical protein	34.162	6.46e-141	476	2.5619	0.743158	0.0960801	0.984258	0.0351932	2.41552	-0.686508
CaDEM01G05560	594	chr1	11595774	11607310	+	NA	73	105	117	124	160	130	20.614	27.5283	26.8526	30.4688	30.7795	30.335	4.79609	0.262941	0.497007	0.363872	0.390602	0.100931	0.916731	XP_016569345.1	LOC107867563	uncharacterized protein LOC107867563 isoform X1	94.769	0	612	XP_047249343.1	LOC107867563	uncharacterized LOC107867563, transcript variant X5	97.196	0	624	-	-	-	-	-	-	-	-	-	-	-	-
CaDEM01G05570	114	chr1	11846154	11846498	+	NA	0	0	0	0	0	0	-	-	-	-	-	-	-	-	-	-	-	-	-	XP_016556557.1	LOC107856079	uncharacterized protein LOC107856079	73.333	1.95e-15	69.3	XP_047249905.1	LOC124885699	uncharacterized LOC124885699	80	2.34e-28	104	-	-	-	-	-	-	-	-	-	-	-	-
CaDEM01G05580	136	chr1	11851569	11852918	+	NA	0	0	0	0	0	0	-	-	-	-	-	-	-	-	-	-	-	-	-	-	-	-	-	-	-	XP_047254616.1	LOC124888168	uncharacterized LOC124888168, transcript variant X1	47.619	5.47e-06	43.9	-	-	-	-	-	-	-	-	-	-	-	-
CaDEM01G05590	97	chr1	11864216	11864509	+	NA	0	0	0	0	0	0	-	-	-	-	-	-	-	-	-	-	-	-	-	XP_016553295.1	LOC107852763	glucan endo-1,3-beta-glucosidase 12-like	62.5	2.08e-18	73.9	XP_016553331.2	LOC107852799	glucan endo-1,3-beta-D-glucosidase	56.604	1.3e-15	66.6	-	-	-	-	-	-	-	-	-	-	-	-
CaDEM01G05600	101	chr1	11874434	11874739	-	NA	76	58	47	45	47	52	21.442	15.4151	11.0663	11.3547	9.37122	12.4141	3.75067	-0.738057	0.216315	-0.783074	0.228293	-0.0450176	0.985082	XP_016553275.1	LOC107852746	14.7 kDa heat shock protein-like	99.01	3.11e-71	209	XP_016553275.2	LOC107852746	14.7 kDa heat shock protein	100	5.57e-72	211	-	-	-	-	-	-	-	-	-	-	-	-
CaDEM01G05610	195	chr1	11886794	11888698	-	NA	0	10	12	13	12	9	0.466898	3.04417	3.17312	3.61226	2.74034	2.53469	1.38859	1.35538	0.463049	0.972148	0.633086	-0.38323	0.930081	XP_016553288.1	LOC107852753	heat shock 22 kDa protein, mitochondrial-like	98.974	3.43e-143	396	XP_016553288.2	LOC107852753	heat shock 22 kDa protein, mitochondrial	100	2.16e-145	402	-	-	-	-	-	-	-	-	-	-	-	-
CaDEM01G05620	128	chr1	11910417	11925590	-	NA	0	0	0	0	0	0	-	-	-	-	-	-	-	-	-	-	-	-	-	XP_016553295.1	LOC107852763	glucan endo-1,3-beta-glucosidase 12-like	79.747	1.26e-45	144	XP_047249380.1	LOC107852791	glucan endo-1,3-beta-D-glucosidase-like	63.38	1.06e-28	101	CQW23_07188	hypothetical protein	30.508	4e-05	41.6	1.97623	1.2847	0.0107848	0.644566	0.120799	3.06773	0.226309
CaDEM01G05630	87	chr1	11980803	11981252	-	NA	0	0	0	0	0	0	-	-	-	-	-	-	-	-	-	-	-	-	-	XP_016567895.1	LOC107866283	homeobox protein knotted-1-like 7	65.517	3.56e-30	108	XP_016567895.1	LOC107866283	homeobox protein knotted-1-like 7	65.517	4.1e-30	108	CQW23_00286	Homeobox protein knotted-1-like 7	65.517	2.25e-30	108	4.50245	-0.089279	0.743265	-0.211971	0.407003	4.2804	-0.313788
CaDEM01G05640	109	chr1	11981642	11982039	+	NA	0	0	0	0	0	0	-	-	-	-	-	-	-	-	-	-	-	-	-	XP_016549979.1	LOC107849957	uncharacterized protein LOC107849957 isoform X1	66.154	1.18e-52	171	XP_047257748.1	LOC124889785	uncharacterized LOC124889785	67.164	1.43e-55	174	CQW23_03110	hypothetical protein	68.939	1.45e-57	179	-	-	-	-	-	-	-
CaDEM01G05650	109	chr1	12018259	12019184	-	NA	0	0	0	0	0	0	-	-	-	-	-	-	-	-	-	-	-	-	-	XP_016553310.1	LOC107852776	glucan endo-1,3-beta-glucosidase-like	89.109	1.16e-65	193	XP_016553310.2	LOC107852776	glucan endo-1,3-beta-glucosidase	89.109	1.99e-65	193	CQW23_06608	Glucan endo-1,3-beta-glucosidase 12	39.326	9.05e-14	65.5	3.66825	-0.462527	0.0870382	-0.118647	0.638156	4.31205	0.252895
CaDEM01G05660	268	chr1	12052355	12053161	+	NA	0	0	0	0	0	0	-	-	-	-	-	-	-	-	-	-	-	-	-	XP_016558476.1	LOC107858322	uncharacterized protein LOC107858322	74.254	4.24e-146	411	XP_016558476.2	LOC107858322	uncharacterized LOC107858322	72.388	1.01e-141	400	-	-	-	-	-	-	-	-	-	-	-	-
CaDEM01G05670	110	chr1	12140054	12140967	+	NA	0	0	0	0	0	0	-	-	-	-	-	-	-	-	-	-	-	-	-	XP_016553310.1	LOC107852776	glucan endo-1,3-beta-glucosidase-like	61.261	4.62e-43	136	XP_047249382.1	LOC107852785	glucan endo-1,3-beta-D-glucosidase-like	100	1.61e-81	234	CQW23_22814	Major pollen allergen Ole e 10	29.907	6.47e-06	42.7	0.58968	0.765996	0.481061	0.379892	0.72918	1.22356	1.53731
CaDEM01G05680	85	chr1	12152517	12152866	-	NA	0	0	0	0	0	0	-	-	-	-	-	-	-	-	-	-	-	-	-	XP_016576400.1	LOC107874007	uncharacterized protein LOC107874007	59.459	0.00023	38.1	XP_016581777.2	LOC107879205	uncharacterized LOC107879205	55.882	2.83e-05	40.8	CQW23_23579	hypothetical protein	61.25	1.03e-22	84	-	-	-	-	-	-	-
CaDEM01G05690	102	chr1	12236539	12237076	-	NA	0	0	0	0	0	0	-	-	-	-	-	-	-	-	-	-	-	-	-	XP_016553331.1	LOC107852799	glucan endo-1,3-beta-D-glucosidase-like isoform X1	99.02	4.31e-75	217	XP_016553331.2	LOC107852799	glucan endo-1,3-beta-D-glucosidase	100	8.77e-76	219	CQW23_15910	Cytochrome 71A1	34.177	5e-10	54.7	2.79343	-3.57655	0.000303501	-2.5716	0.000727532	3.05842	5.41148
CaDEM01G05700	161	chr1	12242115	12242600	+	NA	0	0	0	0	0	0	-	-	-	-	-	-	-	-	-	-	-	-	-	XP_016550772.1	LOC107850623	uncharacterized protein LOC107850623	41.86	4.8e-19	82	-	-	-	-	-	-	-	-	-	-	-	-	-	-	-	-	-	-
CaDEM01G05710	91	chr1	12378190	12378569	+	NA	0	0	0	0	0	0	-	-	-	-	-	-	-	-	-	-	-	-	-	XP_016553344.1	LOC107852816	glucan endo-1,3-beta-D-glucosidase-like	89.773	9.65e-56	167	XP_047249380.1	LOC107852791	glucan endo-1,3-beta-D-glucosidase-like	89.773	1.11e-55	167	CQW23_06608	Glucan endo-1,3-beta-glucosidase 12	34.831	5.28e-09	51.2	3.66825	-0.462527	0.0870382	-0.118647	0.638156	4.31205	0.252895
CaDEM01G05720	108	chr1	12421078	12421873	-	NA	0	0	0	0	0	0	-	-	-	-	-	-	-	-	-	-	-	-	-	XP_016553352.1	LOC107852825	glucan endo-1,3-beta-D-glucosidase-like	100	5.96e-78	224	XP_016553352.1	LOC107852825	glucan endo-1,3-beta-D-glucosidase	100	6.87e-78	224	CQW23_07077	hypothetical protein	40.698	7.23e-14	65.9	3.07038	2.36988	0.000333712	1.93342	0.000582179	3.219	1.083
CaDEM01G05730	183	chr1	12429617	12431160	-	2	692	16	153	127	53	92	191.45	4.59054	34.9713	31.1947	10.5079	21.6043	5.61101	-1.03381	0.700575	-1.9287	0.536815	-0.894894	0.864495	XP_016569408.1	LOC107867608	small heat shock protein, chloroplastic	86.256	4.52e-127	356	NP_001311883.1	LOC107867608	small heat shock protein, chloroplastic	85.308	1.78e-125	352	CQW23_11457	17.4 kDa class III heat shock protein	37.931	7.72e-06	43.9	4.22806	-3.28609	0.000443203	-2.72286	0.00066232	3.13093	-0.538101
CaDEM01G05740	215	chr1	12446012	12448752	-	1	206	34	868	636	282	219	57.3203	9.22964	196.217	154.348	53.8928	50.7831	6.44283	2.71693	0.0699584	1.00152	0.405908	-1.7154	0.470617	XP_016569420.1	LOC107867615	small heat shock protein, chloroplastic-like	99.07	4.99e-155	428	XP_016569420.2	LOC107867615	small heat shock protein, chloroplastic	100	1e-157	435	CQW23_00534	Heat shock 22 kDa protein, mitochondrial	98.605	4e-155	428	4.39098	-0.687337	0.0767551	-0.580002	0.11336	5.79015	6.25725
CaDEM01G05750	463	chr1	12489841	12493327	-	NA	6	38	13	6	29	25	2.12282	10.2605	3.39864	1.9186	5.96105	6.21075	2.31887	-1.16925	0.438297	0.121407	0.945034	1.29065	0.677656	XP_016553371.1	LOC107852834	phosphatidylinositol/phosphatidylcholine transfer protein SFH11	100	0	958	XP_016553371.1	LOC107852834	phosphatidylinositol/phosphatidylcholine transfer protein SFH11, transcript variant X3	100	0	958	CQW23_32098	Phosphatidylinositol/phosphatidylcholine transfer protein SFH12	51.439	1.68e-106	326	0.508014	-	-	-	-	-	-
CaDEM01G05760	424	chr1	12506534	12507994	-	2	540	75	539	510	458	477	149.5	19.7965	122.021	123.862	87.2366	110.06	6.67342	0.850979	0.537059	0.570016	0.715366	-0.280963	0.93409	XP_016569432.1	LOC107867624	aspartic proteinase nepenthesin-1	84.568	0	813	XP_016569432.1	LOC107867624	probable aspartyl protease At4g16563	84.568	0	813	CQW23_16173	hypothetical protein	36.842	8.6e-07	51.2	-	-	-	-	-	-	-
CaDEM01G05770	540	chr1	12548645	12562135	-	NA	139	96	153	137	144	108	38.8292	25.2088	34.9713	33.6142	27.7482	25.2804	4.95083	0.125678	0.768563	-0.254737	0.565162	-0.380415	0.669651	XP_016569446.1	LOC107867631	chaperone protein dnaJ 13	100	0	1113	XP_016569446.1	LOC107867631	chaperone protein dnaJ 13	100	0	1113	CQW23_15364	hypothetical protein	47.368	9.14e-15	75.5	3.30707	-0.825906	0.0254827	-0.752668	0.0332387	2.89446	-0.086952
CaDEM01G05780	443	chr1	12607335	12613045	+	NA	29	20	1	6	11	3	8.47054	5.62145	0.692417	1.9186	2.55089	1.15616	1.73144	-2.89319	0.116323	-2.21361	0.192061	0.679585	0.855852	XP_016569459.1	LOC107867637	putative glucuronosyltransferase PGSIP8 isoform X1	97.092	0	886	XP_016569459.1	LOC107867637	putative glucuronosyltransferase PGSIP8, transcript variant X1	97.092	0	886	CQW23_00531	putative glucuronosyltransferase PGSIP7	95.918	0	862	3.51895	0.425876	0.401236	1.16585	0.0347656	4.1095	0.639825
CaDEM01G05790	107	chr1	12628321	12628674	+	NA	0	0	0	0	0	0	-	-	-	-	-	-	-	-	-	-	-	-	-	-	-	-	-	-	-	-	-	-	-	-	-	-	-	-	-	-	-	-	-	-	-	-	-
CaDEM01G05800	105	chr1	12669135	12669452	+	NA	0	0	0	0	0	0	-	-	-	-	-	-	-	-	-	-	-	-	-	XP_016566538.1	LOC107864599	agamous-like MADS-box protein AGL61	75.949	5.46e-37	123	XP_016564914.1	LOC107863471	agamous-like MADS-box protein AGL29	74.026	4.29e-36	120	CQW23_00530	hypothetical protein	75.325	7.15e-37	122	-	-	-	-	-	-	-
CaDEM01G05810	91	chr1	12674100	12683865	-	NA	0	0	0	0	0	0	-	-	-	-	-	-	-	-	-	-	-	-	-	XP_016569910.1	LOC107867928	peroxisome biogenesis protein 19-1-like	90.11	5.29e-59	181	XP_047249589.1	LOC107867928	peroxisome biogenesis protein 19-1	90.11	5.97e-59	181	CQW23_00524	Peroxisome biogenesis protein 19-1	90.11	3.97e-59	181	6.35627	-0.651695	0.0197192	-0.907874	0.00399222	6.40096	-0.316259
CaDEM01G05820	136	chr1	12684108	12685636	-	NA	0	0	0	0	0	0	-	-	-	-	-	-	-	-	-	-	-	-	-	XP_016569937.1	LOC107867937	octanoyltransferase-like	68.354	4.31e-67	202	XP_047261803.1	LOC107867937	octanoyltransferase LIP2, mitochondrial	68.354	7.87e-67	202	CQW23_00529	Octanoyltransferase	69.62	2.75e-69	207	2.63605	-0.686956	0.10357	-0.876598	0.0440383	3.07818	0.158334
CaDEM01G05830	144	chr1	12694506	12706255	+	NA	0	0	0	0	0	0	-	-	-	-	-	-	-	-	-	-	-	-	-	XP_016553382.1	LOC107852850	probable pectinesterase 68	82.716	3.26e-41	140	XP_016553382.1	LOC107852850	probable pectinesterase 68	82.716	3.76e-41	140	CQW23_00528	putative pectinesterase 68	58.861	9.57e-55	169	-	-	-	-	-	-	-
CaDEM01G05840	81	chr1	12743091	12743480	-	NA	0	0	0	0	0	0	-	-	-	-	-	-	-	-	-	-	-	-	-	-	-	-	-	-	-	-	-	-	-	-	-	-	-	-	-	-	-	-	-	-	-	-	-
CaDEM01G05850	170	chr1	12768054	12768566	+	NA	0	0	0	0	0	0	-	-	-	-	-	-	-	-	-	-	-	-	-	XP_016566538.1	LOC107864599	agamous-like MADS-box protein AGL61	91.765	1.75e-111	314	XP_047257956.1	LOC124890154	agamous-like MADS-box protein AGL29	91.176	3.48e-111	313	CQW23_32427	hypothetical protein	90.588	2.71e-108	306	-	-	-	-	-	-	-
CaDEM01G05860	88	chr1	12769734	12770179	-	NA	0	0	0	0	0	0	-	-	-	-	-	-	-	-	-	-	-	-	-	XP_016569910.1	LOC107867928	peroxisome biogenesis protein 19-1-like	85.714	2.42e-54	169	XP_047249589.1	LOC107867928	peroxisome biogenesis protein 19-1	85.714	2.76e-54	169	-	-	-	-	-	-	-	-	-	-	-	-
CaDEM01G05870	226	chr1	12770367	12772006	-	NA	0	0	0	0	0	0	-	-	-	-	-	-	-	-	-	-	-	-	-	XP_016569937.1	LOC107867937	octanoyltransferase-like	97.549	6.09e-149	414	XP_047261803.1	LOC107867937	octanoyltransferase LIP2, mitochondrial	99.51	2.29e-151	420	CQW23_10845	putative lipoyltransferase-like protein, chloroplastic	39.891	5.2e-36	134	3.0919	0.644203	0.143268	0.332654	0.428331	3.35902	0.0924254
CaDEM01G05880	82	chr1	12808042	12808290	+	NA	0	0	0	0	0	0	-	-	-	-	-	-	-	-	-	-	-	-	-	XP_016566538.1	LOC107864599	agamous-like MADS-box protein AGL61	66.25	6.64e-30	103	XP_047257956.1	LOC124890154	agamous-like MADS-box protein AGL29	66.25	2.29e-30	105	CQW23_00530	hypothetical protein	72.5	1.63e-33	112	-	-	-	-	-	-	-
CaDEM01G05890	148	chr1	12830110	12830556	+	NA	0	0	0	0	0	0	-	-	-	-	-	-	-	-	-	-	-	-	-	XP_016566538.1	LOC107864599	agamous-like MADS-box protein AGL61	87.5	1.77e-87	253	XP_047257956.1	LOC124890154	agamous-like MADS-box protein AGL29	87.5	1.95e-88	255	CQW23_32427	hypothetical protein	87.5	1.86e-88	254	-	-	-	-	-	-	-
CaDEM01G05900	85	chr1	12831792	12832279	-	NA	0	0	0	0	1	0	-	-	-	-	-	-	-	-	-	-	-	-	-	XP_016569910.1	LOC107867928	peroxisome biogenesis protein 19-1-like	73.214	8.66e-51	159	XP_047249589.1	LOC107867928	peroxisome biogenesis protein 19-1	73.214	1.04e-50	159	-	-	-	-	-	-	-	-	-	-	-	-
CaDEM01G05910	104	chr1	12841155	12841469	+	NA	0	0	0	0	0	0	-	-	-	-	-	-	-	-	-	-	-	-	-	XP_016566538.1	LOC107864599	agamous-like MADS-box protein AGL61	93.269	1.65e-67	200	XP_047257956.1	LOC124890154	agamous-like MADS-box protein AGL29	90.385	1.03e-64	193	CQW23_30664	hypothetical protein	39.189	4.13e-12	60.5	-	-	-	-	-	-	-
CaDEM01G05920	276	chr1	12842835	12845215	-	NA	13	7	7	7	13	12	4.05474	2.27099	2.04553	2.16055	2.92979	3.22395	1.47095	-0.681084	0.482289	-0.0162356	0.98978	0.664848	0.744331	XP_016569937.1	LOC107867937	octanoyltransferase-like	98.148	4.83e-157	436	XP_047261803.1	LOC107867937	octanoyltransferase LIP2, mitochondrial	96.296	2.19e-152	424	CQW23_00529	Octanoyltransferase	99.074	5.46e-159	441	2.63605	-0.686956	0.10357	-0.876598	0.0440383	3.07818	0.158334
CaDEM01G05930	137	chr1	12853636	12857572	+	NA	5	8	4	5	3	4	1.84684	2.52872	1.36897	1.67665	1.03526	1.38592	0.693	-0.68108	0.522246	-1.18608	0.330782	-0.505003	0.83913	XP_016553382.1	LOC107852850	probable pectinesterase 68	46.907	4.97e-44	147	XP_016553382.1	LOC107852850	probable pectinesterase 68	46.907	5.73e-44	147	CQW23_00528	putative pectinesterase 68	65.19	8.62e-64	191	-	-	-	-	-	-	-
CaDEM01G05940	170	chr1	12860374	12860886	+	NA	0	0	0	0	0	0	-	-	-	-	-	-	-	-	-	-	-	-	-	XP_016566538.1	LOC107864599	agamous-like MADS-box protein AGL61	89.412	1.5e-108	307	XP_047257956.1	LOC124890154	agamous-like MADS-box protein AGL29	90.588	6.17e-110	310	CQW23_00527	hypothetical protein	95.541	5.98e-107	302	-	-	-	-	-	-	-
CaDEM01G05950	170	chr1	12877646	12878158	+	NA	0	0	0	0	0	0	-	-	-	-	-	-	-	-	-	-	-	-	-	XP_016566538.1	LOC107864599	agamous-like MADS-box protein AGL61	92.353	1.1e-112	317	XP_047257956.1	LOC124890154	agamous-like MADS-box protein AGL29	100	1.97e-123	345	CQW23_32372	hypothetical protein	33.333	1.38e-12	63.5	-	-	-	-	-	-	-
CaDEM01G05960	170	chr1	12907799	12908311	+	NA	0	0	0	0	0	0	-	-	-	-	-	-	-	-	-	-	-	-	-	XP_016564914.1	LOC107863471	agamous-like MADS-box protein AGL29	100	1.55e-123	345	XP_016564914.1	LOC107863471	agamous-like MADS-box protein AGL29	100	1.79e-123	345	CQW23_00525	hypothetical protein	93.529	2.46e-115	323	-	-	-	-	-	-	-
CaDEM01G05970	119	chr1	12909561	12910068	-	NA	67	52	77	96	101	48	18.9581	13.8687	17.8318	23.6942	19.6017	11.4951	4.13573	0.384336	0.520847	-0.0910202	0.900297	-0.475356	0.714753	XP_016569910.1	LOC107867928	peroxisome biogenesis protein 19-1-like	100	8.26e-86	250	XP_047249589.1	LOC107867928	peroxisome biogenesis protein 19-1	100	8.92e-86	250	-	-	-	-	-	-	-	-	-	-	-	-
CaDEM01G05980	191	chr1	12913102	12914161	+	NA	0	0	0	3	2	2	-	-	-	-	-	-	-	-	-	-	-	-	-	XP_016558797.1	LOC107858583	uncharacterized protein LOC107858583	38.211	1.1e-25	102	XP_016538216.1	LOC107839304	tRNA-dihydrouridine(20/20a) synthase, transcript variant X1	53.731	7.35e-17	78.2	-	-	-	-	-	-	-	-	-	-	-	-
CaDEM01G05990	164	chr1	12921907	12922836	-	NA	64	39	102	124	101	85	18.1301	10.5183	23.4698	30.4688	19.6017	19.996	4.34896	0.955478	0.152191	0.494544	0.434625	-0.460935	0.70837	XP_016569910.1	LOC107867928	peroxisome biogenesis protein 19-1-like	86.667	5.63e-79	234	XP_047249589.1	LOC107867928	peroxisome biogenesis protein 19-1	86.667	6.01e-79	234	-	-	-	-	-	-	-	-	-	-	-	-
CaDEM01G06000	151	chr1	12927231	12929958	+	NA	67	33	46	45	59	46	18.9581	8.97191	10.8408	11.3547	11.6447	11.0356	3.59829	-0.278819	0.675253	-0.255078	0.725947	0.0237404	0.996351	XP_016569900.1	LOC107867915	uncharacterized protein LOC107867915	100	5.89e-112	314	XP_047249585.1	LOC107867915	uncharacterized LOC107867915	100	6.8e-112	314	-	-	-	-	-	-	-	-	-	-	-	-
CaDEM01G06010	558	chr1	12931525	12933853	-	NA	136	144	98	131	172	129	38.0012	37.5797	22.5677	32.1625	33.0529	30.1052	5.01025	-0.482727	0.275724	-0.259177	0.567778	0.223551	0.807602	XP_016569872.1	LOC107867902	pentatricopeptide repeat-containing protein At4g02820, mitochondrial isoform X1	100	0	1159	XP_016569872.1	LOC107867902	pentatricopeptide repeat-containing protein At4g02820, mitochondrial, transcript variant X3	100	0	1159	CQW23_03281	Pentatricopeptide repeat-containing protein	22.917	4.13e-15	78.6	3.35439	-0.18117	0.626275	-0.19114	0.592204	3.1533	-0.99064
CaDEM01G06020	101	chr1	12937274	12937579	+	NA	0	0	0	0	0	0	-	-	-	-	-	-	-	-	-	-	-	-	-	XP_016578976.1	LOC107876603	uncharacterized protein LOC107876603	44.444	1.17e-09	52.4	XP_047264774.1	LOC124896926	uncharacterized protein At4g04775-like	47.619	2.27e-10	54.3	CQW23_22385	hypothetical protein	47.727	3.28e-11	55.5	-	-	-	-	-	-1.21572	-
CaDEM01G06030	189	chr1	12951930	12952595	+	NA	0	0	0	0	0	1	-	-	-	-	-	-	-	-	-	-	-	-	-	XP_016564820.1	LOC107863400	Werner Syndrome-like exonuclease	85.52	7.18e-134	374	XP_016564820.1	LOC107863400	Werner Syndrome-like exonuclease	85.52	8.28e-134	374	CQW23_00521	hypothetical protein	85.068	1.41e-133	372	-	-	-	-	-	-	-
CaDEM01G06040	496	chr1	12975715	12979260	+	NA	295	282	286	292	377	342	81.8832	73.1461	64.9652	71.1166	71.8909	79.0429	6.20293	-0.190893	0.557612	-0.0406506	0.919495	0.150242	0.832829	XP_016569858.1	LOC107867887	uncharacterized protein LOC107867887 isoform X2	100	0	971	XP_047249569.1	LOC107867887	uncharacterized LOC107867887, transcript variant X3	99.787	0	969	CQW23_00520	hypothetical protein	98.721	0	959	5.52887	-0.606318	0.00887143	-0.524087	0.0146953	5.59816	-0.206232
CaDEM01G06050	143	chr1	13007647	13008217	+	NA	0	1	0	0	0	1	-	-	-	-	-	-	-	-	-	-	-	-	-	XP_016582040.1	LOC107879525	putative F-box protein At1g52480	47.17	9.27e-15	69.7	XP_047253111.1	LOC124887440	putative F-box protein At1g47730	47.573	7.24e-17	75.5	CQW23_01590	hypothetical protein	39.56	1.58e-07	48.9	-	-	-	-	-	-	-
CaDEM01G06060	245	chr1	13033724	13041052	-	NA	0	1	1	1	2	0	-	-	-	-	-	-	-	-	-	-	-	-	-	XP_016566976.1	LOC107865154	WD repeat-containing protein 24 homolog	50.602	1.63e-25	102	XP_047254983.1	LOC107852289	uncharacterized LOC107852289	60.331	3.81e-52	172	CQW23_33091	hypothetical protein	43.243	1.56e-27	110	-	-	-	-	-	-	-
CaDEM01G06070	273	chr1	13047956	13048810	+	NA	0	2	6	8	19	12	0.466898	0.982354	1.82001	2.40251	4.06652	3.22395	1.15137	2.52847	0.185527	3.5119	0.10827	0.983427	0.716177	XP_016553486.1	LOC107852971	zinc finger protein ZAT1-like	95.775	0	559	XP_016553486.2	LOC107852971	zinc finger protein ZAT1-like	96.127	0	561	CQW23_00553	hypothetical protein	95.07	0	555	-0.140254	-	-	-	-	1.29863	-
CaDEM01G06080	950	chr1	13070860	13099053	+	NA	75	73	141	119	149	119	21.166	19.281	32.265	29.2591	28.6955	27.8077	4.7245	0.615983	0.139351	0.492791	0.240008	-0.123192	0.881071	XP_016569808.1	LOC107867863	cation-chloride cotransporter 1 isoform X1	97.038	0	1941	XP_016569808.1	LOC107867863	cation-chloride cotransporter 1, transcript variant X1	97.038	0	1941	CQW23_00552	Cation-chloride cotransporter 1	96.936	0	1938	4.56393	-0.0698104	0.786493	-0.157935	0.510434	5.07429	0.0914716
CaDEM01G06090	372	chr1	13106094	13107212	-	NA	0	0	0	0	0	0	-	-	-	-	-	-	-	-	-	-	-	-	-	XP_016553474.1	LOC107852956	zinc finger protein ZAT2-like	98.66	0	764	XP_016553474.2	LOC107852956	zinc finger protein ZAT9-like	100	0	773	CQW23_00551	hypothetical protein	97.051	0	743	-	-	-	-	-	-	-
CaDEM01G06100	529	chr1	13111722	13113311	-	NA	9	7	8	8	5	12	2.95079	2.27099	2.27105	2.40251	1.41417	3.22395	1.26431	-0.209904	0.866058	-0.298127	0.822904	-0.0882234	0.98594	XP_016553466.1	LOC107852947	pentatricopeptide repeat-containing protein At2g20540-like	99.055	0	1091	XP_016553466.2	LOC107852947	pentatricopeptide repeat-containing protein At2g20540	100	0	1097	CQW23_00550	hypothetical protein	98.299	0	1080	0.277953	0.31597	0.762966	1.28791	0.192715	1.14276	0.487836
CaDEM01G06110	259	chr1	13190302	13191976	-	NA	0	0	0	0	0	0	-	-	-	-	-	-	-	-	-	-	-	-	-	XP_016553450.1	LOC107852929	WAT1-related protein At5g47470 isoform X1	100	0	525	XP_016553450.1	LOC107852929	WAT1-related protein At5g47470, transcript variant X1	100	0	525	CQW23_00452	WAT1-related protein	99.228	0	520	-	-	-	-	-	-	-
CaDEM01G06120	317	chr1	13212299	13213648	+	NA	5	4	8	6	4	5	1.84684	1.49781	2.27105	1.9186	1.22471	1.61567	0.78329	0.429559	0.702822	-0.336581	0.798512	-0.766139	0.745445	XP_016569758.1	LOC107867826	putative pentatricopeptide repeat-containing protein At5g47460	95.584	0	612	XP_016569758.2	LOC107867826	putative pentatricopeptide repeat-containing protein At5g47460	95.584	0	612	CQW23_02710	hypothetical protein	32.268	5.79e-56	195	2.58014	0.488671	0.336664	0.57927	0.245224	2.42214	-0.477205
CaDEM01G06130	94	chr1	13217676	13218892	-	NA	25	75	136	99	148	126	7.36659	19.7965	31.1374	24.42	28.506	29.4159	4.55441	1.14424	0.192706	1.18385	0.208996	0.0396119	0.993326	XP_016569772.1	LOC107867832	uncharacterized protein LOC107867832 isoform X1	100	5.6e-59	176	XP_016569763.1	LOC107867832	protein NONRESPONDING TO OXYLIPINS 2, mitochondrial, transcript variant X1	100	6.45e-59	176	-	-	-	-	-	-	-	-	-	-	-	-
CaDEM01G06140	184	chr1	13226001	13226624	-	NA	2	1	3	5	10	4	1.01887	0.724626	1.14345	1.67665	2.36143	1.38592	0.500878	1.2051	0.451654	1.73322	0.305692	0.528121	0.858403	XP_016569745.1	LOC107867817	metalloendoproteinase 4-MMP-like	88.406	3.06e-128	365	XP_016569745.1	LOC107867817	metalloendoproteinase 4-MMP	88.406	3.53e-128	365	-	-	-	-	-	-	-	-	-	-	-	-
CaDEM01G06150	534	chr1	13251352	13259786	+	NA	90	172	114	140	200	164	25.3058	44.7961	26.176	34.34	38.3576	38.1466	5.10978	-0.18769	0.683133	0.182871	0.71661	0.370561	0.704406	XP_016569739.1	LOC107867811	uncharacterized protein At1g04910	88.676	0	1033	XP_016569739.2	LOC107867811	O-fucosyltransferase 29	88.85	0	1035	CQW23_04242	hypothetical protein	36.296	1.24e-74	248	0.410647	2.66387	0.105458	2.96755	0.0596051	1.36709	0.520126
CaDEM01G06160	377	chr1	13271733	13273266	-	5	75	165	252	288	340	309	21.166	42.992	57.2976	70.1488	64.8811	71.461	5.77368	1.05499	0.0786272	1.16578	0.0779773	0.110792	0.924354	XP_016569711.1	LOC107867785	uncharacterized protein LOC107867785 isoform X3	76	0	629	XP_047249452.1	LOC107867785	uncharacterized LOC107867785, transcript variant X10	76	0	629	CQW23_00447	hypothetical protein	67.708	8.29e-180	550	7.14035	0.012375	0.955281	0.169052	0.379125	7.13538	-0.336408
CaDEM01G06170	591	chr1	13288065	13295628	-	4	66	262	6	6	44	43	18.6821	67.9915	1.82001	1.9186	8.80286	10.3463	4.18177	-4.71738	0.0142361	-2.01264	0.0792738	2.70473	0.289385	XP_016569676.1	LOC107867781	uncharacterized protein LOC107867781	94.079	0	1163	XP_016569676.2	LOC107867781	uncharacterized LOC107867781	94.243	0	1167	CQW23_00446	hypothetical protein	93.75	0	1157	5.58507	-0.943373	0.00348692	-0.541579	0.0331514	6.33492	-0.835555
CaDEM01G06180	284	chr1	13300547	13302999	+	1	215	227	366	291	330	256	59.8042	58.9711	83.0067	70.8746	62.9866	59.284	6.04064	0.372079	0.259194	0.0407769	0.915931	-0.331302	0.62915	XP_016569666.1	LOC107867775	GEM-like protein 5	100	0	593	NP_001311885.1	LOC107867775	GEM-like protein 5	100	0	593	CQW23_00445	GEM-like protein 5	98.258	0	580	6.75817	-2.73873	0.000121284	-2.79415	9.41655e-05	5.55471	-1.09211
CaDEM01G06190	231	chr1	13317522	13318305	+	3	550	188	364	369	938	579	152.26	48.9197	82.5557	89.7468	178.174	133.495	6.83573	-0.0445852	0.959913	0.756742	0.347437	0.801327	0.61727	XP_016569652.1	LOC107867762	uncharacterized protein LOC107867762	100	7.53e-174	477	XP_016569652.1	LOC107867762	FCS-Like Zinc finger 14	100	8.69e-174	477	-	-	-	-	-	-	-	-	-	-	-	-
CaDEM01G06200	155	chr1	13334339	13335882	+	NA	0	0	0	0	1	0	-	-	-	-	-	-	-	-	-	-	-	-	-	XP_016575115.1	LOC107872944	probable aquaporin TIP-type RB7-5A isoform X1	65.327	2.13e-75	225	XP_016575115.2	LOC107872944	probable aquaporin TIP-type RB7-5A, transcript variant X1	65.327	2.9e-75	225	-	-	-	-	-	-	-	-	-	-	-	-
CaDEM01G06210	350	chr1	13343288	13346165	+	5	18	80	269	339	420	319	5.43467	21.0851	61.1314	82.4883	80.0374	73.7585	5.75711	2.61279	0.0441763	2.77618	0.0504725	0.163391	0.940956	XP_016569629.1	LOC107867746	VAN3-binding protein	89.487	0	697	XP_016569629.1	LOC107867746	VAN3-binding protein, transcript variant X2	89.487	0	697	CQW23_07286	hypothetical protein	28.283	1.4e-11	65.5	4.39203	4.55076	0.000523289	4.22561	0.000518832	5.3033	1.04585
CaDEM01G06220	310	chr1	13348628	13354268	-	NA	64	95	55	61	45	49	18.1301	24.951	12.8704	15.2259	8.99231	11.7249	3.932	-0.619963	0.186802	-1.08503	0.0760032	-0.465072	0.626053	XP_016569643.1	LOC107867757	formyltetrahydrofolate deformylase 1, mitochondrial	89.426	0	600	XP_016569643.1	LOC107867757	formyltetrahydrofolate deformylase 1, mitochondrial, transcript variant X1	89.426	0	600	CQW23_33597	Formyltetrahydrofolate deformylase 2, mitochondrial	88.487	0	544	3.71113	0.824652	0.0126763	0.760911	0.0157211	4.11803	0.55444
CaDEM01G06230	234	chr1	13390041	13391751	+	NA	19	11	52	49	39	32	5.71066	3.3019	12.1939	12.3225	7.85559	7.81903	3.0404	1.56955	0.0708589	0.891229	0.246807	-0.67832	0.623328	XP_016553442.1	LOC107852897	cyclic pyranopterin monophosphate synthase accessory protein, mitochondrial-like	99.573	3.74e-174	478	XP_016553442.1	LOC107852897	cyclic pyranopterin monophosphate synthase, mitochondrial, transcript variant X5	99.573	4.31e-174	478	-	-	-	-	-	-	-	-	-	-	-	-
CaDEM01G06240	102	chr1	13393330	13396511	-	NA	29	30	72	44	55	42	8.47054	8.19873	16.7042	11.1127	10.8868	10.1166	3.45111	0.748824	0.198484	0.346405	0.545627	-0.402419	0.718161	XP_016569600.1	LOC107867734	uncharacterized protein LOC107867734 isoform X1	100	3.8e-31	104	XP_016569600.1	LOC107867734	uncharacterized LOC107867734	100	4.38e-31	104	-	-	-	-	-	-	-	-	-	-	-	-
CaDEM01G06250	527	chr1	13399477	13401060	+	NA	29	48	49	66	61	69	8.47054	12.8378	11.5173	16.4357	12.0236	16.3199	3.69432	0.413293	0.374703	0.440512	0.379826	0.0272197	0.991418	XP_016569588.1	LOC107867713	FHA domain-containing protein At4g14490-like	100	0	1054	XP_016569588.2	LOC107867713	FHA domain-containing protein At4g14490, transcript variant X3	100	0	1056	-	-	-	-	-	-	-	-	-	-	-	-
CaDEM01G06260	319	chr1	13404291	13407434	-	3	2	103	105	96	128	202	1.01887	27.0128	24.1464	23.6942	24.717	46.8773	4.62234	1.50065	0.430692	1.8731	0.3506	0.372448	0.932499	XP_016569594.1	LOC107867727	inositol 2-dehydrogenase/D-chiro-inositol 3-dehydrogenase	82.979	0	607	XP_016569594.1	LOC107867727	inositol 2-dehydrogenase/D-chiro-inositol 3-dehydrogenase	82.979	0	607	-	-	-	-	-	-	-	-	-	-	-	-
CaDEM01G06270	216	chr1	13417508	13418475	+	NA	0	0	0	2	1	4	0.466898	0.466898	0.466898	0.9508	0.656352	1.38592	-0.438803	3.17516	0.400723	4.37707	0.277311	1.2019	0.806842	XP_016569546.1	LOC107867699	probable glycosyltransferase At5g25310	73.214	1.72e-59	196	XP_047249635.1	LOC107867699	probable glycosyltransferase At5g25310, transcript variant X2	74.405	1.37e-58	194	-	-	-	-	-	-	-	-	-	-	-	-
CaDEM01G06280	103	chr1	13423427	13424012	-	NA	0	0	0	0	0	0	-	-	-	-	-	-	-	-	-	-	-	-	-	XP_016569537.1	LOC107867692	uncharacterized protein LOC107867692	89.873	1.98e-42	147	XP_016569537.2	LOC107867692	uncharacterized LOC107867692	88.608	1.35e-41	145	-	-	-	-	-	-	-	-	-	-	-	-
CaDEM01G06290	488	chr1	13435313	13439664	+	NA	208	232	279	225	275	233	57.8723	60.2597	63.3866	54.9059	52.5666	53.9996	5.83692	0.000372356	1	-0.150152	0.673746	-0.150525	0.831102	XP_016569560.1	LOC107867704	U4/U6 small nuclear ribonucleoprotein Prp31	100	0	982	XP_047261423.1	LOC124885458	U4/U6 small nuclear ribonucleoprotein Prp31 homolog	100	0	982	CQW23_00539	hypothetical protein	85.246	9.16e-141	404	-	-	-	-	-	-0.18578	-3.26577
CaDEM01G06300	80	chr1	13487400	13487642	+	NA	0	0	0	0	0	0	-	-	-	-	-	-	-	-	-	-	-	-	-	XP_016544189.1	LOC107844240	50S ribosomal protein L18	87.5	8.43e-45	142	XP_016544189.1	LOC107844240	50S ribosomal protein L18	87.5	9.72e-45	142	CQW23_14468	hypothetical protein	86.25	3.43e-44	137	-	-	-	-	-	-	-
CaDEM01G06310	505	chr1	13511865	13515165	+	NA	1	0	0	0	0	0	-	-	-	-	-	-	-	-	-	-	-	-	-	XP_016569546.1	LOC107867699	probable glycosyltransferase At5g25310	86.77	0	996	XP_047249635.1	LOC107867699	probable glycosyltransferase At5g25310, transcript variant X2	86.254	0	989	CQW23_00537	hypothetical protein	84.708	0	974	-	-	-	-	-	-	-
CaDEM01G06320	790	chr1	13517186	13522701	-	NA	128	68	166	154	155	105	35.7933	17.9924	37.903	37.7273	29.8322	24.5911	4.93739	0.566024	0.284671	0.0652604	0.916546	-0.500764	0.650285	XP_016569537.1	LOC107867692	uncharacterized protein LOC107867692	100	0	1630	XP_016569537.2	LOC107867692	uncharacterized LOC107867692	99.367	0	1620	CQW23_00538	hypothetical protein	98.987	0	1615	4.72549	0.641744	0.0423686	0.531417	0.0751805	4.89405	0.76465
CaDEM01G06330	295	chr1	13551455	13554403	+	NA	9	2	4	0	7	6	2.95079	0.982354	1.36897	0.466898	1.79307	1.84542	0.641468	-1.66933	0.384783	0.110175	0.956578	1.77951	0.667538	XP_016569560.1	LOC107867704	U4/U6 small nuclear ribonucleoprotein Prp31	94.245	5.32e-78	245	XP_047249638.1	LOC107867704	U4/U6 small nuclear ribonucleoprotein Prp31 homolog	97.842	1.37e-90	276	CQW23_00536	hypothetical protein	94.964	1.13e-87	270	5.68746	0.268957	0.212495	0.231197	0.270352	5.71596	0.483687
CaDEM01G06340	207	chr1	13568992	13569654	-	NA	2	8	8	5	42	13	1.01887	2.52872	2.27105	1.67665	8.42395	3.4537	1.73176	0.121416	0.944778	1.92685	0.238814	1.80544	0.533547	XP_016553404.1	LOC107852866	ethylene-responsive transcription factor ERF039	93.636	1.34e-152	422	XP_016553404.2	LOC107852866	ethylene-responsive transcription factor ERF039	94.091	6.63e-153	422	CQW23_00540	Ethylene-responsive transcription factor	93.151	7.41e-151	417	-0.293029	2.14956	0.0261866	2.14313	0.0239718	1.07409	0.870546
CaDEM01G06350	111	chr1	13600276	13600872	+	NA	0	0	0	0	0	0	-	-	-	-	-	-	-	-	-	-	-	-	-	XP_016567552.1	LOC107865872	transcription factor CYCLOIDEA-like	72.549	1.76e-34	121	XP_016567552.1	LOC107865872	transcription factor CYCLOIDEA-like	72.549	2.03e-34	121	CQW23_06991	hypothetical protein	82.105	5.35e-43	136	-	-	-	-	-	-	-
CaDEM01G06360	99	chr1	13602443	13602954	-	NA	0	0	0	0	0	0	-	-	-	-	-	-	-	-	-	-	-	-	-	XP_016570478.1	LOC107868327	sphingosine kinase 2-like isoform X1	71.875	1.11e-22	90.9	XP_016570478.1	LOC107868327	sphingosine kinase 2, transcript variant X1	71.875	1.28e-22	90.9	CQW23_09150	Sphingosine kinase 1	70.312	1.82e-22	89.7	4.32038	1.35752	0.00521886	1.33793	0.00489136	3.71983	1.14804
CaDEM01G06370	215	chr1	13631579	13632268	-	NA	2	6	29	15	48	30	1.01887	2.01326	7.00694	4.09616	9.56067	7.35953	2.39681	2.18951	0.10101	2.8505	0.067467	0.660991	0.73212	XP_016553396.1	LOC107852858	ethylene-responsive transcription factor ERF039-like	93.45	6.75e-159	438	XP_016553396.2	LOC107852858	ethylene-responsive transcription factor ERF039	93.886	1.06e-159	441	CQW23_00542	Ethylene-responsive transcription factor	92.208	1.28e-157	435	0.645167	3.31509	0.00320545	3.29388	0.00271756	0.039379	1.53699
CaDEM01G06380	664	chr1	13645622	13654035	-	1	357	348	774	702	712	599	98.9944	90.1561	175.018	170.316	135.358	138.09	7.07341	0.872312	0.0519302	0.535129	0.171987	-0.337183	0.628884	XP_016569524.1	LOC107867684	peroxisomal acyl-coenzyme A oxidase 1	99.548	0	1380	XP_016569524.1	LOC107867684	peroxisomal acyl-coenzyme A oxidase 1	99.548	0	1380	CQW23_00543	hypothetical protein	99.247	0	1377	7.14608	0.630433	0.00950929	0.667781	0.00637972	7.36814	0.48388
CaDEM01G06390	499	chr1	13658559	13663869	-	NA	5	34	20	25	46	24	1.84684	9.22964	4.97727	6.51567	9.18176	5.981	2.66147	0.197612	0.892135	0.734281	0.613431	0.536668	0.849556	XP_016569512.1	LOC107867676	uncharacterized protein LOC107867676	99.399	0	1023	XP_047260923.1	LOC124885436	O-fucosyltransferase 30-like	99.528	0	873	CQW23_00544	hypothetical protein	98.397	0	1015	2.45987	0.513752	0.398002	0.845475	0.167318	2.62412	-0.0212153
CaDEM01G06400	381	chr1	13668644	13672848	+	NA	38	29	88	77	56	65	10.9544	7.941	20.3125	19.0971	11.0763	15.4009	3.82206	1.09903	0.107527	0.50777	0.41187	-0.591258	0.626371	XP_016569498.1	LOC107867672	sulfofructose kinase-like isoform X1	70.874	0	543	XP_016569498.1	LOC107867672	sulfofructose kinase, transcript variant X1	70.874	0	543	CQW23_00545	hypothetical protein	68.031	5.54e-164	462	2.97687	-0.221656	0.501045	-0.17863	0.579111	4.0809	-0.20491
CaDEM01G06410	225	chr1	13684320	13685156	+	NA	4	6	13	17	8	9	1.57085	2.01326	3.39864	4.58006	1.98253	2.53469	1.4247	1.39006	0.156199	0.429122	0.663887	-0.960934	0.593681	XP_016569499.1	LOC107867672	ribokinase-like isoform X2	98.182	6.98e-31	117	XP_047249680.1	LOC107867672	sulfofructose kinase, transcript variant X3	98.182	2.5e-31	118	CQW23_00546	hypothetical protein	90.476	5.21e-89	258	1.50489	0.618064	0.470743	0.859195	0.281272	2.92848	0.310422
CaDEM01G06420	201	chr1	13686953	13687558	+	NA	0	0	0	0	0	1	-	-	-	-	-	-	-	-	-	-	-	-	-	-	-	-	-	-	-	-	-	-	-	-	-	-	-	-	-	-	-	-	-	-	-	-	-
CaDEM01G06430	147	chr1	13704872	13705379	-	NA	0	0	0	0	0	0	-	-	-	-	-	-	-	-	-	-	-	-	-	-	-	-	-	-	-	-	-	-	-	-	-	-	-	-	-	-	-	-	-	-	-	-	-
CaDEM01G06440	105	chr1	13742455	13742772	-	NA	0	0	2	1	0	0	-	-	-	-	-	-	-	-	-	-	-	-	-	-	-	-	-	-	-	-	-	-	-	-	-	-	-	-	-	-	-	-	-	-	-	-	-
CaDEM01G06450	170	chr1	13812826	13813338	-	NA	0	0	0	0	0	0	-	-	-	-	-	-	-	-	-	-	-	-	-	XP_016566538.1	LOC107864599	agamous-like MADS-box protein AGL61	100	6.71e-125	348	XP_047257956.1	LOC124890154	agamous-like MADS-box protein AGL29	92.353	1.27e-112	317	CQW23_00567	hypothetical protein	94.706	4.21e-115	323	-	-	-	-	-	-	-
CaDEM01G06460	163	chr1	13915964	13916455	+	NA	0	5	0	0	0	0	0.466898	1.75554	0.466898	0.466898	0.466898	0.466898	-0.584457	-4.39414	0.307334	-4.31073	0.335712	0.0834055	1	-	-	-	-	-	-	-	-	-	-	-	-	-	-	-	-	-	-	-	-	-	-	-	-
CaDEM01G06470	343	chr1	13926826	13929570	-	NA	372	360	323	271	268	258	103.134	93.2488	73.3094	66.0356	51.2405	59.7435	6.21732	-0.49755	0.184571	-0.827096	0.0824435	-0.329546	0.658773	XP_016570044.1	LOC107868015	transcription factor MYB1R1	99.708	0	703	XP_016570044.2	LOC107868015	transcription factor MYBS3	100	0	707	CQW23_14146	Transcription factor DIVARICATA	42.857	4.17e-40	144	-	-	-	-	-	-	-
CaDEM01G06480	155	chr1	13951386	13953379	-	NA	0	2	2	0	3	1	-	-	-	-	-	-	-	-	-	-	-	-	-	XP_016575102.1	LOC107872938	UPF0676 protein C1494.01-like isoform X1	42.254	2.04e-14	69.3	XP_016575102.1	LOC107872938	2-oxoglutarate-Fe(II) type oxidoreductase hxnY, transcript variant X2	42.254	2.35e-14	69.3	-	-	-	-	-	-	-	-	-	-	-	-
CaDEM01G06490	1081	chr1	13959530	13979452	-	NA	205	151	211	211	231	224	57.0443	39.3838	48.0513	51.5185	44.2307	51.9319	5.60538	0.0538084	0.91185	0.00408525	0.994877	-0.0497232	0.973422	XP_016570056.1	LOC107868020	E3 ubiquitin-protein ligase HOS1 isoform X2	98.917	0	1880	XP_047249764.1	LOC107868020	E3 ubiquitin-protein ligase HOS1, transcript variant X2	98.808	0	1877	-	-	-	-	-	-	-	-	-	-	-	-
CaDEM01G06500	802	chr1	13993979	14017916	-	NA	126	156	153	157	219	189	35.2413	40.6724	34.9713	38.4532	41.9572	43.8905	5.29299	-0.0471814	0.89888	0.182668	0.610936	0.22985	0.745816	XP_016570110.1	LOC107868058	urease	84.386	0	1391	XP_047249783.1	LOC107868058	urease, transcript variant X1	84.236	0	1378	-	-	-	-	-	-	-	-	-	-	-	-
CaDEM01G06510	477	chr1	14081038	14082471	+	NA	20	19	33	25	31	41	5.98665	5.36372	7.90901	6.51567	6.33996	9.88682	2.80968	0.37518	0.588582	0.538469	0.473741	0.163289	0.926119	XP_016557174.1	LOC107856707	pentatricopeptide repeat-containing protein At5g47360	100	0	979	XP_047249823.1	LOC107856707	pentatricopeptide repeat-containing protein At5g47360, transcript variant X2	100	0	979	CQW23_09696	hypothetical protein	29.132	1.77e-34	137	2.46638	-0.660876	0.0944143	-0.625554	0.103531	2.03541	-0.55674
CaDEM01G06520	381	chr1	14088793	14092268	+	2	313	152	234	204	273	237	86.851	39.6415	53.2383	49.8249	52.1877	54.9187	5.80957	-0.233558	0.683874	-0.167264	0.795905	0.0662939	0.972565	XP_016557172.1	LOC107856706	putative dual specificity protein phosphatase DSP8	91.076	0	703	XP_016557172.1	LOC107856706	phosphatidylglycerophosphate phosphatase PTPMT1	91.076	0	703	-	-	-	-	-	-	-	-	-	-	-	-
CaDEM01G06530	145	chr1	14212577	14213014	+	NA	188	133	175	135	244	198	52.3526	34.7447	39.9327	33.1303	46.6936	45.9582	5.39698	-0.240514	0.528891	0.11759	0.787704	0.358104	0.668577	XP_016570256.1	LOC107868159	mediator of RNA polymerase II transcription subunit 32	100	4.04e-103	291	XP_047249851.1	LOC107868159	mediator of RNA polymerase II transcription subunit 32, transcript variant X4	100	4.66e-103	291	-	-	-	-	-	-	-	-	-	-	-	-
CaDEM01G06540	802	chr1	14219386	14223781	-	NA	60	59	52	46	71	66	17.0262	15.6728	12.1939	11.5966	13.9181	15.6307	3.84067	-0.473353	0.305071	-0.150713	0.761881	0.32264	0.735691	XP_016570232.1	LOC107868144	uncharacterized protein LOC107868144	100	0	1676	XP_016570232.1	LOC107868144	uncharacterized LOC107868144	100	0	1676	-	-	-	-	-	-	-	-	-	-	-	-
CaDEM01G06550	220	chr1	14236255	14244033	-	NA	105	63	39	38	66	56	29.4456	16.7037	9.26213	9.66103	12.9708	13.3331	3.92325	-1.29268	0.0782668	-0.798853	0.225145	0.493827	0.688578	XP_016570213.1	LOC107868124	deSI-like protein At4g17486 isoform X1	100	8.28e-167	458	XP_016570213.1	LOC107868124	deSI-like protein At4g17486, transcript variant X2	100	9.55e-167	458	-	-	-	-	-	-	-	-	-	-	-	-
CaDEM01G06560	305	chr1	14300404	14301321	+	NA	0	1	1	2	11	4	0.466898	0.724626	0.692417	0.9508	2.55089	1.38592	0.232224	1.2291	0.628025	3.23425	0.200424	2.00515	0.608491	XP_016570197.1	LOC107868116	premnaspirodiene oxygenase	100	0	610	XP_016570197.1	LOC107868116	premnaspirodiene oxygenase	100	0	610	CQW23_16477	hypothetical protein	53.052	6.06e-79	245	-0.92129	1.79995	0.474111	6.76714	0.0102656	-	-
CaDEM01G06570	357	chr1	14313579	14316843	-	NA	90	52	2	5	7	5	25.3058	13.8687	0.917936	1.67665	1.79307	1.61567	2.87949	-4.44523	0.0182556	-3.89308	0.0280126	0.552153	0.825779	XP_016570191.1	LOC107868110	nudix hydrolase 8-like	100	0	736	XP_016570191.1	LOC107868110	nudix hydrolase 8	100	0	736	-	-	-	-	-	-	-	-	-	-	-	-
CaDEM01G06580	208	chr1	14344384	14347749	+	NA	25	38	37	28	31	23	7.36659	10.2605	8.81109	7.24152	6.33996	5.75125	2.92857	-0.140857	0.834458	-0.576973	0.404476	-0.436116	0.746039	XP_016570157.1	LOC107868095	uncharacterized protein LOC107868095 isoform X1	85.321	1.77e-129	375	XP_047249873.1	LOC107868095	uncharacterized LOC107868095, transcript variant X1	86.239	2.37e-131	380	-	-	-	-	-	-	-	-	-	-	-	-
CaDEM01G06590	302	chr1	14358139	14360627	+	NA	82	63	53	44	51	46	23.0979	16.7037	12.4194	11.1127	10.129	11.0356	3.81053	-0.771791	0.159095	-0.9252	0.138256	-0.153409	0.896802	XP_016570181.1	LOC107868095	uncharacterized protein LOC107868095 isoform X3	99.658	0	595	XP_047249884.1	LOC107868095	uncharacterized LOC107868095, transcript variant X4	99.658	0	595	-	-	-	-	-	-	-	-	-	-	-	-
CaDEM01G06600	780	chr1	14363632	14370319	-	NA	0	0	0	0	0	0	-	-	-	-	-	-	-	-	-	-	-	-	-	XP_016553595.1	LOC107853095	plasma membrane ATPase 1-like	99.652	0	1186	XP_047249890.1	LOC107853095	plasma membrane ATPase 1	99.652	0	1186	-	-	-	-	-	-	-	-	-	-	-	-
CaDEM01G06610	90	chr1	14445397	14445669	-	NA	0	0	0	0	0	0	-	-	-	-	-	-	-	-	-	-	-	-	-	YP_009049815.1	orf107c	hypothetical protein	84.615	5.02e-50	153	YP_009049815.1	-	-	84.615	5.78e-50	153	-	-	-	-	-	-	-	-	-	-	-	-
CaDEM01G06620	166	chr1	14455423	14456237	-	NA	8	24	10	9	40	11	2.6748	6.65236	2.72209	2.64446	8.04504	2.9942	2.11379	-0.93596	0.484663	0.236123	0.880108	1.17208	0.683703	XP_016551652.1	LOC107851226	ethylene-responsive transcription factor 5-like	41.429	4.15e-09	54.3	NP_001311615.2	LOC107851226	ethylene-responsive transcription factor 5-like	41.429	4.79e-09	54.3	-	-	-	-	-	-	-	-	-	-	-	-
CaDEM01G06630	133	chr1	14463022	14463501	-	NA	0	0	0	0	0	0	-	-	-	-	-	-	-	-	-	-	-	-	-	XP_016566849.1	LOC107864987	uncharacterized protein LOC107864987	59.091	2.47e-20	82	XP_016562273.1	LOC107861447	uncharacterized LOC107861447	39.583	7.91e-19	76.3	-	-	-	-	-	-	-	-	-	-	-	-
CaDEM01G06640	200	chr1	14575471	14576741	-	NA	0	0	0	0	0	0	-	-	-	-	-	-	-	-	-	-	-	-	-	XP_016540150.1	LOC107840765	uncharacterized protein LOC107840765	36.986	0.000105	42.4	XP_047252620.1	LOC107840765	uncharacterized LOC107840765	39.726	1.06e-06	48.1	-	-	-	-	-	-	-	-	-	-	-	-
CaDEM01G06650	187	chr1	14612525	14613378	+	NA	2	4	62	64	36	27	1.01887	1.49781	14.4491	15.9518	7.28723	6.67026	2.97562	4.16647	0.0106426	3.00016	0.029191	-1.1663	0.403813	XP_016570139.1	LOC107868079	ethylene-responsive transcription factor 1A-like	96.319	1.55e-111	319	XP_016570139.1	LOC107868079	ethylene-responsive transcription factor 1A	96.319	1.79e-111	319	-	-	-	-	-	-	-	-	-	-	-	-
CaDEM01G06660	104	chr1	14668611	14669591	+	NA	0	0	0	0	0	0	-	-	-	-	-	-	-	-	-	-	-	-	-	XP_016551106.1	LOC107850837	protein phosphatase 2C 29-like	73.333	3.35e-35	127	XP_016551106.2	LOC107850837	protein phosphatase 2C 29	73.333	4.18e-35	126	-	-	-	-	-	-	-	-	-	-	-	-
CaDEM01G06670	92	chr1	14677575	14677932	+	NA	0	0	0	0	0	0	-	-	-	-	-	-	-	-	-	-	-	-	-	XP_016582288.1	LOC107879870	uncharacterized protein LOC107879870	52.778	1.45e-22	85.9	XP_047267863.1	LOC107867804	uncharacterized LOC107867804, transcript variant X2	60.606	3.37e-24	89.4	-	-	-	-	-	-	-	-	-	-	-	-
CaDEM01G06680	211	chr1	14696081	14696788	+	NA	0	0	27	14	27	11	0.466898	0.466898	6.5559	3.85421	5.58214	2.9942	1.76504	7.34252	0.0281302	7.01598	0.0407251	-0.326534	0.860298	XP_016553616.1	LOC107853116	ethylene-responsive transcription factor 2-like	89.787	1.73e-150	417	XP_016553616.1	LOC107853116	ethylene-responsive transcription factor 2	89.787	1.99e-150	417	CQW23_23669	Dehydration-responsive element-binding protein 2A	62.857	8.64e-08	51.6	-0.497952	1.35834	0.165504	1.51166	0.115923	0.766316	1.20872
CaDEM01G06690	177	chr1	14765228	14766583	+	NA	2	3	0	0	11	8	1.01887	1.24008	0.466898	0.466898	2.55089	2.30493	0.458278	-4.56975	0.149459	1.52581	0.328499	6.09556	0.332608	XP_016570291.1	LOC107868189	oleosin 1-like	99.422	7.6e-125	348	XP_016570291.1	LOC107868189	oleosin L	99.422	8.77e-125	348	CQW23_00798	hypothetical protein	99.27	2.5e-96	275	0.92661	0.597112	0.417416	0.0627869	0.936748	0.997249	-0.807968
CaDEM01G06700	793	chr1	14770808	14773189	-	NA	67	53	58	62	71	86	18.9581	14.1265	13.547	15.4679	13.9181	20.2258	4.00249	-0.204532	0.715752	0.0291234	0.967628	0.233655	0.846993	XP_016570281.1	LOC107868172	pentatricopeptide repeat-containing protein At1g79490, mitochondrial	99.622	0	1642	XP_047249903.1	LOC124885110	pentatricopeptide repeat-containing protein At1g79490, mitochondrial-like	100	0	1645	CQW23_00797	hypothetical protein	98.991	0	1632	3.73739	-0.432934	0.137942	-0.526806	0.0756227	3.52561	-0.150949
CaDEM01G06710	224	chr1	14774651	14782411	-	NA	10	20	25	21	38	37	3.22677	5.62145	6.10487	5.54787	7.66613	8.96781	2.63816	0.473374	0.510355	1.00449	0.227476	0.531115	0.717443	XP_016570317.1	LOC107868195	ubiquitin carboxyl-terminal hydrolase 3 isoform X3	93.249	4.56e-164	452	XP_047249928.1	LOC107868195	ubiquitin carboxyl-terminal hydrolase 3, transcript variant X1	94.515	1.09e-166	459	CQW23_00796	hypothetical protein	91.139	1.04e-158	438	2.32825	0.697352	0.171849	-0.0628563	0.908203	2.82735	-0.0581157
CaDEM01G06720	301	chr1	14783741	14788351	-	NA	58	82	65	57	62	48	16.4742	21.6006	15.1256	14.2581	12.213	11.4951	3.92285	-0.378421	0.4192	-0.698009	0.209716	-0.319588	0.750096	XP_016570345.1	LOC107868222	probable enoyl-CoA hydratase 2, mitochondrial isoform X2	100	0	612	XP_016570345.1	LOC107868222	probable enoyl-CoA hydratase 2, mitochondrial, transcript variant X2	100	0	612	CQW23_00795	hypothetical protein	99.003	0	604	4.07773	0.0831725	0.771672	0.269842	0.313485	4.60646	0.304985
CaDEM01G06730	520	chr1	14792580	14795625	+	NA	1	1	1	4	2	3	0.742886	0.724626	0.692417	1.4347	0.845806	1.15616	-0.0987351	0.999219	0.586458	0.92412	0.644648	-0.0750992	0.994374	XP_016570355.1	LOC107868236	increased DNA methylation 1-like	84.45	0	698	XP_047265885.1	LOC107868236	increased DNA methylation 1-like	88.309	0	984	CQW23_00794	hypothetical protein	78.226	0	751	-0.767816	0.902104	0.365963	0.234193	0.822409	-	-
CaDEM01G06740	341	chr1	14796683	14799975	+	NA	18	15	19	9	21	18	5.43467	4.33281	4.75175	2.64446	4.44542	4.60248	2.12573	-0.474172	0.54224	-0.104087	0.911873	0.370085	0.826308	XP_016543680.1	LOC107843803	TBCC domain-containing protein 1-like	86.047	1.13e-51	180	XP_016543680.1	LOC107843803	TBCC domain-containing protein 1	86.047	1.3e-51	180	CQW23_11421	Gibberellin 3-beta-dioxygenase 1	30.769	3.41e-20	91.3	2.78509	3.72843	0.00146629	4.06654	0.000746662	4.41292	3.46817
CaDEM01G06750	482	chr1	14800003	14801988	-	NA	93	87	92	85	122	90	26.1337	22.8892	21.2146	21.0327	23.5802	21.1448	4.50205	-0.215348	0.564973	-0.133995	0.749555	0.0813526	0.934378	XP_016570378.1	LOC107868244	probable polyamine transporter At1g31830 isoform X2	100	0	961	XP_016570378.1	LOC107868244	probable polyamine transporter At1g31830, transcript variant X2	100	0	961	CQW23_00793	Polyamine transporter PUT1	98.545	0	948	3.79513	0.259241	0.297976	0.514595	0.0510458	4.29148	0.113286
CaDEM01G06760	550	chr1	14833585	14835237	+	2	464	168	50	43	129	101	128.525	43.7651	11.7428	10.8708	24.9064	23.6721	5.33757	-2.84791	0.0247864	-1.70576	0.0860813	1.14216	0.476398	XP_016570389.1	LOC107868255	phospholipase A1-Ibeta2, chloroplastic-like	99.457	0	1132	XP_016570389.2	LOC107868255	phospholipase A1-Ibeta2, chloroplastic	100	0	1139	CQW23_00791	Phospholipase A1-Ibeta2, chloroplastic	93.273	0	1041	3.64183	0.35062	0.392965	0.813394	0.061658	4.17481	-0.413693
CaDEM01G06770	382	chr1	14847825	14852152	+	1	859	687	1069	970	905	722	237.54	177.526	241.546	235.159	171.922	166.349	7.67943	0.211204	0.563979	-0.285108	0.474924	-0.496312	0.536417	XP_016570399.1	LOC107868260	plasminogen activator inhibitor 1 RNA-binding protein-like isoform X1	96.859	0	712	XP_016570399.1	LOC107868260	RGG repeats nuclear RNA binding protein A, transcript variant X1	96.859	0	712	-	-	-	-	-	-	-	-	-	-	-	-
CaDEM01G06780	664	chr1	14853298	14855292	+	NA	8	9	13	18	17	12	2.6748	2.78645	3.39864	4.82201	3.68761	3.22395	1.78392	0.669299	0.417672	0.407148	0.651023	-0.262151	0.888036	XP_016567074.1	LOC107865261	pentatricopeptide repeat-containing protein At4g16835, mitochondrial	99.548	0	1378	XP_047249945.1	LOC107865261	pentatricopeptide repeat-containing protein At4g16835, mitochondrial	100	0	1390	CQW23_10225	hypothetical protein	31.826	4.22e-92	311	3.12492	1.08284	0.0248171	1.25577	0.0118883	3.53358	-0.0618947
CaDEM01G06790	201	chr1	14864465	14866248	-	1	202	335	508	410	389	301	56.2164	86.8057	115.03	99.6668	74.1643	69.6229	6.38536	0.603728	0.212704	0.0204795	0.971359	-0.583248	0.547513	XP_016570417.1	LOC107868275	GTP-binding protein YPTM2	100	1.58e-149	413	XP_016570417.1	LOC107868275	GTP-binding protein YPTM2	100	1.83e-149	413	CQW23_00788	hypothetical protein	100	2.9e-151	418	6.48091	-0.463865	0.0239037	-0.741287	0.0025578	6.34307	0.423811
CaDEM01G06800	135	chr1	14911940	14914155	+	NA	3	32	35	23	22	13	1.29486	8.71418	8.36005	6.03177	4.63488	3.4537	2.44011	0.746072	0.64082	-0.159717	0.938919	-0.905789	0.782987	XP_016570439.1	LOC107868293	uncharacterized protein LOC107868293	100	2.1e-94	268	XP_016570439.1	LOC107868293	uncharacterized LOC107868293	100	2.42e-94	268	CQW23_00787	hypothetical protein	96.296	4.4e-92	262	3.41666	-2.11831	0.00036238	-1.90255	0.000421102	3.94958	0.0717847
CaDEM01G06810	443	chr1	14914572	14917091	-	1	77	43	167	156	95	87	21.7179	11.5492	38.1285	38.2112	18.465	20.4555	4.63004	1.25598	0.0800368	0.271734	0.658978	-0.984242	0.430453	XP_016570429.1	LOC107868284	FAD-dependent urate hydroxylase-like	100	0	915	XP_016570429.1	LOC107868284	monooxygenase 2	100	0	915	CQW23_00786	hypothetical protein	98.42	0	900	4.47663	-0.492968	0.0700707	-0.77271	0.0113025	4.48035	-0.0435881
CaDEM01G06820	130	chr1	14985106	14985558	-	4	217	1015	247	158	129	236	60.3562	262.06	56.17	38.6951	24.9064	54.6889	6.37014	-1.39039	0.229926	-1.89949	0.149873	-0.509095	0.821099	XP_016570447.1	LOC107868304	proline-rich receptor-like protein kinase PERK2	86	2.19e-72	213	XP_016570447.1	LOC107868304	pectinesterase inhibitor 10	86	2.52e-72	213	CQW23_00785	hypothetical protein	96.429	2.16e-43	138	6.46134	-1.82477	0.000900727	-2.06961	0.000433374	6.21634	-0.53502
CaDEM01G06830	242	chr1	14995196	15001393	+	4	649	1858	129	106	178	126	179.583	479.325	29.5588	26.1137	34.1896	29.4159	7.01728	-3.49619	0.0191487	-3.29761	0.028296	0.198578	0.916282	XP_016570459.1	LOC107868310	50S ribosomal protein L19-2, chloroplastic-like	99.533	9.25e-155	429	XP_016570459.1	LOC107868310	50S ribosomal protein L19-2, chloroplastic	99.533	1.07e-154	429	CQW23_00784	50S ribosomal protein L19-2, chloroplastic	85.294	4.16e-102	295	6.80056	-1.06173	0.0254949	-1.76588	0.0024802	6.50753	-1.23234
CaDEM01G06840	217	chr1	15007428	15015664	+	2	186	102	112	109	167	130	51.8006	26.7551	25.725	26.8395	32.1056	30.335	5.01042	-0.534351	0.324208	-0.289611	0.609938	0.24474	0.829951	XP_016570477.1	LOC107868318	vesicle-associated protein 2-1-like	100	6.25e-164	451	XP_016570477.1	LOC107868318	vesicle-associated protein 2-1, transcript variant X1	100	7.21e-164	451	CQW23_00783	Vesicle-associated protein 2-1	98.618	7.08e-161	442	4.76912	-0.179352	0.610099	-0.260826	0.437006	4.68632	0.0865574
CaDEM01G06850	574	chr1	15017193	15021260	+	4	1	70	51	66	44	27	0.742886	18.5078	11.9684	16.4357	8.80286	6.67026	3.39648	1.03004	0.609519	0.266924	0.918084	-0.76312	0.857006	XP_016570490.1	LOC107868332	uncharacterized protein LOC107868332	99.468	0	1169	XP_047249983.1	LOC107868332	uncharacterized LOC107868332, transcript variant X2	100	0	1179	CQW23_00782	hypothetical protein	97.872	0	1150	3.07338	3.8472	0.0199431	3.79894	0.015989	4.27	1.57891
CaDEM01G06860	590	chr1	15195018	15216905	+	6	182	218	150	134	179	168	50.6966	56.6515	34.2947	32.8883	34.3791	39.0656	5.36793	-0.679611	0.102409	-0.553724	0.179298	0.125887	0.870991	XP_016570538.1	LOC107868367	putative CCA tRNA nucleotidyltransferase 2 isoform X1	94.378	0	1108	XP_016570538.1	LOC107868367	tRNA nucleotidyltransferase cca2, transcript variant X2	94.378	0	1108	CQW23_00780	hypothetical protein	92.845	0	1085	5.83181	-0.627877	0.0194108	-0.57077	0.0255794	5.75442	-0.759215
CaDEM01G06870	163	chr1	15270201	15270692	+	NA	0	0	0	0	0	0	-	-	-	-	-	-	-	-	-	-	-	-	-	XP_016548935.1	LOC107848675	uncharacterized protein LOC107848675	71.166	5.57e-76	225	XP_047269505.1	LOC124899265	uncharacterized LOC124899265, transcript variant X1	68.712	3.4e-73	220	CQW23_26761	Transcription factor LHW	76.271	6.13e-21	88.6	6.88768	2.85999	8.60897e-05	3.24593	5.31976e-05	6.9088	0.706676
CaDEM01G06880	144	chr1	15478365	15478871	-	NA	0	0	0	0	0	0	-	-	-	-	-	-	-	-	-	-	-	-	-	XP_016582288.1	LOC107879870	uncharacterized protein LOC107879870	41.111	1.17e-20	83.2	XP_047267863.1	LOC107867804	uncharacterized LOC107867804, transcript variant X2	50	9.63e-24	90.1	-	-	-	-	-	-	-	-	-	-	-	-
CaDEM01G06890	537	chr1	15496152	15502250	+	5	196	120	211	245	297	243	54.5605	31.3942	48.0513	59.7449	56.7346	56.2972	5.67647	0.359024	0.490612	0.41945	0.455479	0.0604256	0.972734	XP_016570555.1	LOC107868380	GATA transcription factor 26-like	99.814	0	1113	XP_016570555.2	LOC107868380	GATA transcription factor 26	100	0	1115	-	-	-	-	-	-	-	-	-	-	-	-
CaDEM01G06900	358	chr1	15504515	15505792	-	NA	2	13	19	16	18	16	1.01887	3.81736	4.75175	4.33811	3.87706	4.14297	1.88211	1.1852	0.346768	0.966757	0.468876	-0.21844	0.944877	-	-	-	-	-	-	-	-	-	-	-	-	-	-	-	-	-	-	-	-	-	-	-	-
CaDEM01G06910	111	chr1	15517987	15518322	+	NA	0	0	0	0	0	0	-	-	-	-	-	-	-	-	-	-	-	-	-	YP_006666088.1	ycf1	hypothetical protein RF1	74.038	7.02e-40	140	XP_047258868.1	LOC124891100	protein TIC 214-like	73.077	8.87e-43	140	-	-	-	-	-	-	-	-	-	-	-	-
CaDEM01G06920	132	chr1	15527238	15527636	-	NA	1	2	3	2	4	2	-	-	-	-	-	-	-	-	-	-	-	-	-	XP_016558996.1	LOC107858733	protein WVD2-like 4 isoform X2	82.857	1e-69	217	XP_016558996.1	LOC107858733	protein WVD2-like 4, transcript variant X2	82.857	1.15e-69	217	-	-	-	-	-	-	-	-	-	-	-	-
CaDEM01G06930	1068	chr1	15530086	15534847	+	NA	12	15	32	19	58	59	3.77875	4.33281	7.6835	5.06397	11.4552	14.0224	2.96105	0.710802	0.322338	1.76332	0.0729697	1.05251	0.47266	XP_016570578.1	LOC107868389	uncharacterized protein LOC107868389	98.088	0	2130	XP_047249702.1	LOC107868389	uncharacterized LOC107868389, transcript variant X4	100	0	2167	-	-	-	-	-	-	-	-	-	-	-	-
CaDEM01G06940	542	chr1	15545313	15547783	-	NA	30	29	59	59	70	56	8.74652	7.941	13.7725	14.742	13.7286	13.3331	3.59379	0.806785	0.142093	0.72865	0.200424	-0.0781357	0.953901	XP_016570578.1	LOC107868389	uncharacterized protein LOC107868389	60.221	7.55e-125	391	XP_047265842.1	LOC107865504	histone-lysine N-methyltransferase, H3 lysine-9 specific SUVH6-like	81.89	0	811	-	-	-	-	-	-	-	-	-	-	-	-
CaDEM01G06950	264	chr1	15550296	15551365	-	2	252	127	113	96	203	170	70.0158	33.1983	25.9505	23.6942	38.926	39.5251	5.26728	-1.00907	0.121328	-0.329182	0.573918	0.679886	0.569214	XP_016570588.1	LOC107868408	uncharacterized protein LOC107868408	100	0	537	XP_016570588.1	LOC107868408	uncharacterized LOC107868408	100	0	537	-	-	-	-	-	-	-	-	-	-	-	-
CaDEM01G06960	125	chr1	15676959	15677336	+	NA	1	1	4	6	7	9	0.742886	0.724626	1.36897	1.9186	1.79307	2.53469	0.62093	2.01658	0.190984	2.53432	0.139326	0.51774	0.821958	YP_009049776.1	orf125d	hypothetical protein	99.2	7.57e-90	256	YP_009049776.1	-	-	99.2	8.74e-90	256	-	-	-	-	-	-	-	-	-	-	-	-
CaDEM01G06970	153	chr1	15682111	15682843	+	NA	0	0	0	3	1	0	-	-	-	-	-	-	-	-	-	-	-	-	-	-	-	-	-	-	-	-	-	-	-	-	-	-	-	-	-	-	-	-	-	-	-	-	-
CaDEM01G06980	164	chr1	15691873	15692367	-	NA	0	0	0	0	0	0	-	-	-	-	-	-	-	-	-	-	-	-	-	YP_009049750.1	orf164	hypothetical protein	98.171	1.98e-117	329	YP_009049750.1	-	-	98.171	2.29e-117	329	-	-	-	-	-	-	-	-	-	-	-	-
CaDEM01G06990	155	chr1	15699730	15700197	-	NA	0	0	0	0	0	0	-	-	-	-	-	-	-	-	-	-	-	-	-	XP_016559218.1	LOC107858924	uncharacterized protein LOC107858924	81.443	7.15e-53	173	XP_047270411.1	LOC124899548	uncharacterized LOC124899548	80	2.61e-89	266	-	-	-	-	-	-	-	-	-	-	-	-
CaDEM01G07000	162	chr1	15708228	15709506	-	NA	0	0	0	0	0	0	-	-	-	-	-	-	-	-	-	-	-	-	-	XP_016567401.1	LOC107865687	expansin-like B1	100	3.06e-120	336	XP_016567401.2	LOC107865687	expansin-like B1	100	4.7e-120	337	CQW23_34699	Expansin-B3	25.714	5.72e-07	47.8	3.57144	-2.12483	0.031833	-0.209088	0.790815	5.37028	-3.85979
CaDEM01G07010	176	chr1	15747202	15749015	-	1	6	0	96	93	48	22	2.12282	0.466898	22.1167	22.9683	9.56067	5.52149	3.39442	4.89671	0.0338207	3.15279	0.109643	-1.74391	0.494658	XP_016570641.1	LOC107868458	expansin-like B1	89.305	2.03e-119	338	XP_016570641.1	LOC107868458	expansin-like B1	89.305	2.34e-119	338	CQW23_09481	Expansin-A14	25.683	0.000402	39.7	5.10981	0.581899	0.0374634	0.26126	0.289404	5.01806	0.244159
CaDEM01G07020	337	chr1	15760425	15768125	-	4	504	794	315	288	391	267	139.565	205.103	71.5053	70.1488	74.5432	61.8113	6.69642	-1.27956	0.0441403	-1.33091	0.0513687	-0.0513535	0.972468	XP_016570652.1	LOC107868465	ATP-dependent Clp protease proteolytic subunit-related protein 4, chloroplastic	95.058	0	659	XP_016570652.1	LOC107868465	ATP-dependent Clp protease proteolytic subunit-related protein 4, chloroplastic	95.058	0	659	CQW23_00764	ATP-dependent Clp protease proteolytic subunit-related protein 4, chloroplastic	94.186	0	655	6.63117	-0.274031	0.188279	-0.913282	0.00192841	6.09438	-0.321575
CaDEM01G07030	206	chr1	15773112	15773732	-	NA	3	0	0	2	0	1	-	-	-	-	-	-	-	-	-	-	-	-	-	XP_016570662.1	LOC107868475	ankyrin-1-like	100	1.28e-140	393	XP_016570662.1	LOC107868475	ankyrin repeat-containing protein BDA1	100	1.48e-140	393	CQW23_30316	hypothetical protein	49.479	6.18e-62	200	3.02934	3.6743	0.00708644	1.97615	0.0702509	4.29633	0.109358
CaDEM01G07040	296	chr1	15774301	15776121	+	NA	2	0	0	0	0	0	-	-	-	-	-	-	-	-	-	-	-	-	-	XP_016567471.1	LOC107865769	ankyrin repeat-containing protein At3g12360-like	95.105	1.54e-90	276	XP_047250020.1	LOC107865769	uncharacterized LOC107865769	90.132	2.38e-93	277	CQW23_00763	hypothetical protein	67.101	8.12e-130	374	-	-	-	-	-	-	-
CaDEM01G07050	265	chr1	15786341	15788421	+	4	1575	4775	468	370	553	508	435.147	1231.12	106.01	89.9887	105.235	117.182	8.44006	-2.95987	0.0277679	-2.80756	0.0390217	0.152308	0.94094	XP_016570673.1	LOC107868485	uncharacterized protein LOC107868485	100	0	543	XP_016570673.1	LOC107868485	light-harvesting complex-like protein 3 isotype 2, chloroplastic	100	0	543	CQW23_27106	hypothetical protein	65.161	1.38e-72	221	2.44471	-1.04936	0.108959	-0.28613	0.636428	3.36986	-0.788151
CaDEM01G07060	128	chr1	15797900	15798616	+	NA	1	3	0	2	1	2	-	-	-	-	-	-	-	-	-	-	-	-	-	XP_016570694.1	LOC107868493	uncharacterized protein LOC107868493 isoform X2	100	1.07e-92	265	XP_016570694.1	LOC107868493	uncharacterized LOC107868493, transcript variant X2	100	1.24e-92	265	CQW23_00762	hypothetical protein	90.244	1.04e-76	224	-	-	-	-	-	-0.984448	-
CaDEM01G07070	585	chr1	15799347	15801859	-	NA	0	2	2	0	0	1	-	-	-	-	-	-	-	-	-	-	-	-	-	XP_016570704.1	LOC107868506	subtilisin-like protease SBT2.5	99.656	0	1181	XP_016570704.2	LOC107868506	subtilisin-like protease SBT2.5	99.656	0	1181	CQW23_00761	hypothetical protein	97.643	0	1177	-	-	-	-	-	-	-
CaDEM01G07080	1523	chr1	15804271	15835297	-	NA	82	129	191	225	237	186	23.0979	33.7138	43.541	54.9059	45.3674	43.2012	5.34591	0.811199	0.0992035	0.676182	0.170104	-0.135017	0.882753	XP_016570717.1	LOC107868516	uncharacterized protein LOC107868516 isoform X3	95.022	0	1727	XP_016570708.1	LOC107868516	uncharacterized LOC107868516	95.022	0	1727	CQW23_00757	hypothetical protein	87.457	0	1542	3.55831	0.630842	0.222037	1.34608	0.0203717	3.29124	-0.303008
CaDEM01G07090	297	chr1	15925224	15934166	+	6	126	163	66	60	63	32	35.2413	42.4765	15.3511	14.984	12.4025	7.81903	4.41208	-1.39059	0.0534706	-2.00559	0.0319783	-0.615003	0.595146	XP_016570733.1	LOC107868552	(S)-ureidoglycine aminohydrolase	99.592	0	505	XP_016570733.1	LOC107868552	(S)-ureidoglycine aminohydrolase	99.592	0	505	CQW23_00756	(S)-ureidoglycine aminohydrolase	98.367	1.29e-180	499	4.75792	-0.72188	0.0301758	-0.867656	0.012519	4.87284	-0.51369
CaDEM01G07100	336	chr1	15935122	15936132	-	NA	113	97	79	87	104	97	31.6535	25.4665	18.2829	21.5166	20.1701	22.7531	4.54081	-0.533739	0.241183	-0.42229	0.36829	0.111449	0.917148	XP_016570727.1	LOC107868535	deoxyhypusine hydroxylase-B	99.702	0	677	XP_047250069.1	LOC107868535	deoxyhypusine hydroxylase-B, transcript variant X8	100	0	677	CQW23_00755	Deoxyhypusine hydroxylase	99.405	0	673	5.53194	0.287575	0.207835	0.568225	0.0251028	5.23787	0.455802
CaDEM01G07110	516	chr1	15973986	15977007	+	NA	3	1	22	16	2	5	1.29486	0.724626	5.42831	4.33811	0.845806	1.61567	1.25012	2.97794	0.0880205	0.459815	0.802997	-2.51812	0.403813	XP_016553679.1	LOC107853187	cationic amino acid transporter 6, chloroplastic-like	91.273	0	987	XP_016553679.1	LOC107853187	cationic amino acid transporter 6, chloroplastic	91.273	0	987	CQW23_00754	Cationic amino acid transporter 6, chloroplastic	90.706	0	959	-	-	-	-	-	-	-
CaDEM01G07120	952	chr1	15983685	15991026	-	NA	62	65	81	58	94	86	17.5781	17.2192	18.7339	14.5001	18.2755	20.2258	4.15068	-0.0721562	0.882062	0.150876	0.758634	0.223033	0.812675	XP_016570740.1	LOC107868563	DNA repair endonuclease UVH1	100	0	1958	XP_016570740.2	LOC107868563	DNA repair endonuclease UVH1	99.79	0	1954	CQW23_00753	DNA repair endonuclease UVH1	98.229	0	1930	3.82256	-0.418449	0.103161	-0.644773	0.0215033	3.78259	-0.379372
CaDEM01G07130	291	chr1	16009550	16014646	-	5	102	102	427	385	457	283	28.6176	26.7551	96.7634	93.618	87.0472	65.4874	6.0542	1.79959	0.0121296	1.46699	0.0247834	-0.332602	0.649809	XP_016570745.1	LOC107868570	uncharacterized protein LOC107868570	87.387	0	577	XP_016570745.1	LOC107868570	uncharacterized LOC107868570	87.387	0	577	CQW23_00752	hypothetical protein	68.121	2.32e-124	361	6.04596	0.694636	0.0280261	0.575065	0.0512365	6.30243	0.383515
CaDEM01G07140	104	chr1	16041057	16041371	-	NA	0	0	0	0	0	0	-	-	-	-	-	-	-	-	-	-	-	-	-	-	-	-	-	-	-	-	-	-	-	-	-	-	-	-	-	-	-	-	-	-	-	-	-
CaDEM01G07150	110	chr1	16066229	16067036	-	1	27	81	2272	1668	634	616	7.91856	21.3428	512.845	404.041	120.58	141.996	7.65476	5.11768	0.00987485	3.27114	0.0279051	-1.84653	0.327319	XP_016553686.1	LOC107853197	uncharacterized protein LOC107853197	100	3.18e-77	223	XP_016553686.1	LOC107853197	uncharacterized LOC107853197	100	3.66e-77	223	CQW23_00751	hypothetical protein	100	2.21e-77	223	5.51949	1.86132	0.00226554	3.87691	0.000105936	6.25901	1.39322
CaDEM01G07160	136	chr1	16112601	16113011	-	NA	0	0	2	4	3	3	0.466898	0.466898	0.917936	1.4347	1.03526	1.15616	-0.108892	4.64842	0.1773	4.5304	0.217649	-0.11802	0.987278	XP_016551205.1	LOC107850903	uncharacterized protein LOC107850903	32.323	3.36e-17	72.4	XP_016551205.2	LOC107850903	uncharacterized LOC107850903	32.323	3.67e-17	72.4	CQW23_18619	hypothetical protein	33.019	7.33e-19	77.4	4.70893	2.38637	0.00230356	1.78916	0.00657262	6.0342	0.438846
CaDEM01G07170	329	chr1	16116549	16120635	-	2	704	111	216	198	403	293	194.762	29.0747	49.1789	48.3732	76.8167	67.7849	6.27798	-0.841182	0.484128	-0.291233	0.835006	0.549949	0.822289	XP_016570753.1	LOC107868580	serine/threonine-protein kinase SAPK3-like	97.05	0	676	XP_016570753.1	LOC107868580	serine/threonine-protein kinase SAPK3	97.05	0	676	CQW23_00750	Serine/threonine-protein kinase SAPK3	94	0	671	5.36954	1.0099	0.0281624	0.207236	0.602636	4.70438	0.300078
CaDEM01G07180	206	chr1	16143085	16143793	-	NA	0	0	0	0	0	0	-	-	-	-	-	-	-	-	-	-	-	-	-	XP_016542514.1	LOC107842950	uncharacterized protein LOC107842950 isoform X1	37.762	1.14e-13	69.3	XP_047252698.1	LOC107842950	uncharacterized LOC107842950, transcript variant X4	37.762	1.31e-13	69.3	-	-	-	-	-	-	-	-	-	-	-	-
CaDEM01G07190	193	chr1	16154131	16158891	+	NA	100	110	90	96	170	114	28.0657	28.8169	20.7636	23.6942	32.674	26.6589	4.74337	-0.361698	0.373211	0.0611724	0.898116	0.422871	0.62914	XP_016570785.1	LOC107868587	calcineurin B-like protein 1	90.61	7.31e-137	381	XP_016570779.1	LOC107868587	calcineurin B-like protein 1, transcript variant X10	90.61	8.43e-137	381	-	-	-	-	-	-	-	-	-	-	-	-
CaDEM01G07200	83	chr1	16424361	16425978	-	NA	0	0	0	0	0	0	-	-	-	-	-	-	-	-	-	-	-	-	-	XP_016564885.1	LOC107863466	clathrin heavy chain 1-like	96.078	6.14e-28	105	XP_016564885.2	LOC107863466	clathrin heavy chain 1	96.078	7.08e-28	105	-	-	-	-	-	-	-	-	-	-	-	-
CaDEM01G07210	83	chr1	16443234	16443485	+	NA	0	0	0	0	0	0	-	-	-	-	-	-	-	-	-	-	-	-	-	XP_016559652.1	LOC107859233	DELLA protein RGL1-like	75.904	3.06e-37	130	XP_016559652.1	LOC107859233	DELLA protein RGL1-like	75.904	3.52e-37	130	-	-	-	-	-	-	-	-	-	-	-	-
CaDEM01G07220	114	chr1	16451107	16451559	+	NA	0	0	0	0	0	0	-	-	-	-	-	-	-	-	-	-	-	-	-	XP_016538538.1	LOC107839526	tropinone reductase homolog At5g06060-like	76.991	1.15e-43	143	XP_016558510.2	LOC107858365	senescence-associated protein 13-like	83.065	1.96e-59	179	CQW23_13985	Tropinone reductase -like protein, chloroplastic	48.958	1.93e-23	91.7	4.18625	-0.208574	0.405607	-0.196236	0.423545	3.9383	0.257154
CaDEM01G07230	96	chr1	16476704	16476994	-	NA	0	0	0	0	0	0	-	-	-	-	-	-	-	-	-	-	-	-	-	XP_016565450.1	LOC107863809	WD repeat-containing protein 44	93.151	2.89e-46	157	XP_047269708.1	LOC107863809	WD repeat-containing protein 44, transcript variant X2	93.151	1.88e-46	158	-	-	-	-	-	-	-	-	-	-	-	-
CaDEM01G07240	472	chr1	16496114	16505531	+	NA	183	133	229	241	287	226	50.9726	34.7447	52.1107	58.7771	54.8401	52.3914	5.66256	0.39257	0.350084	0.338022	0.448243	-0.0545478	0.968147	XP_016570796.1	LOC107868623	decapping nuclease DXO homolog, chloroplastic isoform X1	85.421	0	914	XP_047250135.1	LOC107868623	NAD-capped RNA hydrolase DXO1, transcript variant X5	88.395	0	926	-	-	-	-	-	-	-	-	-	-	-	-
CaDEM01G07250	740	chr1	16511636	16521034	-	NA	5	45	57	43	14	24	1.84684	12.0646	13.3215	10.8708	3.11925	5.981	2.97439	1.26183	0.35264	-0.465018	0.754952	-1.72684	0.544933	XP_016570809.1	LOC107868644	receptor-like protein 12	99.389	0	1303	XP_016570809.1	LOC107868644	receptor-like protein 43	99.389	0	1303	CQW23_10421	hypothetical protein	29.372	1.84e-44	172	2.06167	-1.36531	0.0126878	-1.30109	0.0136504	2.85827	-1.656
CaDEM01G07260	506	chr1	16607581	16611993	+	NA	34	37	67	63	109	74	9.85047	10.0028	15.5766	15.7098	21.1173	17.4687	3.90724	0.679728	0.173365	0.987068	0.10039	0.307339	0.741772	XP_016575340.1	LOC107873124	uncharacterized protein LOC107873124	67.614	1.71e-157	457	XP_047250140.1	LOC107868652	uncharacterized LOC107868652	100	0	1054	-	-	-	-	-	-	-	-	-	-	-	-
CaDEM01G07270	288	chr1	16615104	16618435	+	2	417	302	383	291	463	431	115.554	78.3006	86.8406	70.8746	88.1839	99.491	6.48967	-0.288764	0.475344	-0.0189654	0.971031	0.269799	0.758241	XP_016566120.1	LOC107864306	E3 ubiquitin-protein ligase PRT1-like	76.126	3.41e-112	332	XP_047264892.1	LOC107864306	E3 ubiquitin-protein ligase PRT1, transcript variant X2	76.126	4.44e-112	332	-	-	-	-	-	-	-	-	-	-	-	-
CaDEM01G07280	1838	chr1	16622896	16635461	-	NA	1	6	12	8	15	14	0.742886	2.01326	3.17312	2.40251	3.3087	3.68346	1.37487	1.38287	0.314801	1.73489	0.248446	0.352017	0.900099	XP_016570826.1	LOC107868670	LOW QUALITY PROTEIN: eukaryotic translation initiation factor 4G-like	99.592	0	3522	XP_016570826.2	LOC107868670	eukaryotic translation initiation factor 4G-like, transcript variant X4	99.534	0	3525	-	-	-	-	-	-	-	-	-	-	-	-
CaDEM01G07290	1029	chr1	16635579	16639514	-	NA	7	12	56	63	101	97	2.39881	3.55963	13.0959	15.7098	19.6017	22.7531	3.694	2.47024	0.0154644	3.04408	0.0144879	0.573842	0.574466	XP_016570842.1	LOC107868675	SNF2 domain-containing protein CLASSY 4-like	92.453	0	2075	XP_016581420.2	LOC107878798	SNF2 domain-containing protein CLASSY 4	70.877	0	1176	CQW23_01256	hypothetical protein	75.893	5.94e-53	185	-	-	-	-	-	-	-
CaDEM01G07300	192	chr1	16666884	16667462	-	NA	0	0	0	0	0	0	-	-	-	-	-	-	-	-	-	-	-	-	-	XP_016570842.1	LOC107868675	SNF2 domain-containing protein CLASSY 4-like	82.632	5.4e-99	309	XP_047265918.1	LOC124897227	SNF2 domain-containing protein CLASSY 4-like	82.632	6.98e-104	309	-	-	-	-	-	-	-	-	-	-	-	-
CaDEM01G07310	142	chr1	16726163	16726657	-	NA	0	1	0	0	0	1	-	-	-	-	-	-	-	-	-	-	-	-	-	-	-	-	-	-	-	-	-	-	-	-	-	-	-	-	-	-	-	-	-	-	-	-	-
CaDEM01G07320	589	chr1	16741654	16743423	+	2	345	282	275	272	261	234	95.6826	73.1461	62.4845	66.2775	49.9143	54.2294	6.06421	-0.388218	0.304164	-0.696586	0.138102	-0.308368	0.697005	XP_016570859.1	LOC107868693	protein NETWORKED 4A	99.135	0	1144	XP_016570859.2	LOC107868693	protein NETWORKED 4A, transcript variant X4	97.059	0	1124	CQW23_10576	hypothetical protein	54.237	7.67e-16	81.3	-	-	-	-	-	-	-
CaDEM01G07330	218	chr1	16748465	16749121	-	NA	0	3	1	1	0	1	-	-	-	-	-	-	-	-	-	-	-	-	-	XP_016574663.1	LOC107872473	uncharacterized protein LOC107872473	60.963	8.27e-72	222	XP_047250151.1	LOC124886031	uncharacterized LOC124886031	98.165	3.09e-161	449	CQW23_09522	hypothetical protein	66.292	2.14e-33	117	-	-	-	-	-	-	-
CaDEM01G07340	177	chr1	16794297	16794893	-	NA	0	0	0	0	0	0	-	-	-	-	-	-	-	-	-	-	-	-	-	-	-	-	-	-	-	XP_047269772.1	LOC107874754	retrovirus-related Pol polyprotein from transposon TNT 1-94, transcript variant X2	31.013	5.69e-14	68.9	CQW23_04675	hypothetical protein	29.353	2.48e-16	75.9	-	-	-	-	-	-	-
CaDEM01G07350	95	chr1	16815979	16816266	-	NA	0	0	0	0	0	0	-	-	-	-	-	-	-	-	-	-	-	-	-	XP_016570348.1	LOC107868232	uncharacterized protein LOC107868232 isoform X2	61.538	1.6e-18	75.5	XP_016581768.1	LOC107879187	uncharacterized LOC107879187	40.26	7.02e-12	58.2	CQW23_07116	putative serine acetyltransferase 2	58.73	1.4e-16	70.5	-	-	-	-	-	-	-
CaDEM01G07360	270	chr1	16832792	16833604	+	NA	0	0	0	0	0	0	-	-	-	-	-	-	-	-	-	-	-	-	-	XP_016581420.1	LOC107878798	SNF2 domain-containing protein CLASSY 4-like	75.519	1.9e-120	371	XP_016581420.2	LOC107878798	SNF2 domain-containing protein CLASSY 4	75.934	1.08e-120	372	CQW23_01259	hypothetical protein	75.72	1.29e-121	368	-	-	-	-	-	-	-
CaDEM01G07370	135	chr1	16861113	16861520	-	NA	0	0	1	0	0	0	-	-	-	-	-	-	-	-	-	-	-	-	-	XP_016567625.1	LOC107865954	uncharacterized protein LOC107865954	42.268	2.01e-19	80.9	XP_047270559.1	LOC124899647	uncharacterized LOC124899647	53.211	5.03e-30	114	CQW23_12685	hypothetical protein	40.625	2.16e-17	77	-	-	-	-	-	-	-
CaDEM01G07380	173	chr1	16865116	16869156	-	1	68	8	132	82	73	51	19.2341	2.52872	30.2354	20.3069	14.297	12.1844	4.04246	1.58149	0.216993	0.676377	0.600552	-0.905114	0.709572	XP_016570867.1	LOC107868716	UMP-CMP kinase 3-like	78.061	6.52e-96	277	XP_016570867.1	LOC107868716	UMP-CMP kinase 3, transcript variant X2	78.061	7.52e-96	277	CQW23_00737	putative UMP/CMP kinase 4	77.487	1.58e-91	267	2.14339	0.9096	0.0581958	-0.34367	0.443035	2.08884	-0.220639
CaDEM01G07390	1035	chr1	16873199	16883317	+	NA	409	470	504	449	658	553	113.346	121.599	114.128	109.103	125.127	127.521	6.88846	-0.0734607	0.826824	0.105423	0.765083	0.178884	0.793522	XP_016570873.1	LOC107868726	SUPPRESSOR OF ABI3-5 isoform X1	97.835	0	2024	XP_016570873.2	LOC107868726	SUPPRESSOR OF ABI3-5, transcript variant X1	97.933	0	2026	CQW23_00736	hypothetical protein	98.031	0	2028	6.87728	-0.106502	0.563638	-0.0475239	0.797779	6.89561	-0.325139
CaDEM01G07400	414	chr1	16885361	16886887	+	NA	6	1	8	10	4	1	2.12282	0.724626	2.27105	2.88641	1.22471	0.696653	0.717353	1.32394	0.388664	-0.83359	0.657282	-2.15753	0.531827	XP_016570883.1	LOC107868740	pentatricopeptide repeat-containing protein At3g29230-like	76.772	0	773	XP_016570883.1	LOC107868740	pentatricopeptide repeat-containing protein At3g29230-like	76.772	0	773	CQW23_00735	hypothetical protein	75.787	0	764	-0.400423	1.19921	0.317562	1.40441	0.227229	-0.0884974	0.268689
CaDEM01G07410	255	chr1	16888781	16890186	-	1	94	14	159	114	31	35	26.4097	4.07509	36.3244	28.0493	6.33996	8.5083	4.18985	1.35428	0.297684	-0.755718	0.598813	-2.11	0.457746	XP_016553709.1	LOC107853224	expansin-like B1 isoform X1	99.608	0	530	XP_016553709.1	LOC107853224	expansin-like B1	99.608	0	530	CQW23_00734	Expansin-like B1	98.824	0	525	3.21911	-3.36905	0.0320598	-1.70845	0.23771	2.10968	2.81849
CaDEM01G07420	251	chr1	16903341	16907615	+	2	259	87	245	191	126	87	71.9477	22.8892	55.719	46.6795	24.338	20.4555	5.33221	0.268475	0.696141	-0.944211	0.239989	-1.21269	0.432654	XP_016570887.1	LOC107868747	haloacid dehalogenase-like hydrolase domain-containing protein Sgpp	100	0	514	XP_016570887.1	LOC107868747	haloacid dehalogenase-like hydrolase domain-containing protein Sgpp	100	0	514	CQW23_00733	Haloacid dehalogenase-like hydrolase domain-containing protein Sgpp	99.203	0	509	4.42381	0.461076	0.148695	0.459256	0.143618	4.9172	0.897306
CaDEM01G07430	594	chr1	16908716	16915500	-	2	192	50	40	37	141	116	53.4565	13.3533	9.48765	9.41908	27.1799	27.1184	4.54172	-1.67886	0.137087	-0.101656	0.930693	1.5772	0.456584	XP_016570894.1	LOC107868756	dynamin-related protein 1E-like	94.4	0	1186	XP_016570894.2	LOC107868756	phragmoplastin DRP1E, transcript variant X1	96.885	0	1198	CQW23_00732	Dynamin-related protein 1E	96.721	0	1194	2.73764	0.676989	0.21355	0.118123	0.832281	2.82088	0.0741599
CaDEM01G07440	262	chr1	16942100	16943649	-	2	98	25	47	39	29	22	27.5137	6.91009	11.0663	9.90298	5.96105	5.52149	3.46729	-0.533363	0.566769	-1.46212	0.204745	-0.928754	0.65558	XP_016570902.1	LOC107868766	probable purine permease 11	98.814	0	501	XP_047250156.1	LOC107868766	probable purine permease 11, transcript variant X2	98.814	0	501	CQW23_00730	putative purine permease 9	97.628	1.09e-178	496	5.26667	1.03028	0.0381569	-0.383374	0.381133	4.27487	1.29096
CaDEM01G07450	85	chr1	16956329	16956718	-	NA	3	1	0	2	1	0	-	-	-	-	-	-	-	-	-	-	-	-	-	XP_016570910.1	LOC107868773	uncharacterized protein LOC107868773 isoform X2	100	6.55e-26	97.4	XP_047267863.1	LOC107867804	uncharacterized LOC107867804, transcript variant X2	39.08	1.17e-12	59.3	CQW23_30015	hypothetical protein	41.379	6.04e-15	64.7	-	-	-	-	-	-	-
CaDEM01G07460	139	chr1	16963780	16964253	-	NA	1	3	0	1	0	0	-	-	-	-	-	-	-	-	-	-	-	-	-	XP_016552518.1	LOC107851987	uncharacterized protein LOC107851987	68.478	2.68e-37	129	XP_016552518.2	LOC107851987	uncharacterized LOC107851987	68.478	1.54e-37	130	CQW23_17814	hypothetical protein	75.676	1.33e-11	60.5	7.40078	-0.307226	0.210977	-0.0373169	0.883746	7.35904	-0.0640385
CaDEM01G07470	594	chr1	16997692	16999719	+	NA	47	55	47	53	99	72	13.4383	14.6419	11.0663	13.2903	19.2228	17.0092	3.88737	-0.214484	0.643578	0.382334	0.438829	0.596818	0.5503	XP_016570924.1	LOC107868800	uncharacterized mitochondrial protein ymf11	86.074	0	1165	XP_047250157.1	LOC107868800	nuclear intron maturase 2, mitochondrial, transcript variant X1	86.519	0	1173	CQW23_00729	hypothetical protein	86.519	0	1172	2.84848	0.245003	0.502333	0.203822	0.568531	2.87683	-0.354596
CaDEM01G07480	605	chr1	17037706	17039523	+	NA	66	61	46	56	86	76	18.6821	16.1883	10.8408	14.0161	16.7599	17.9282	3.97526	-0.511458	0.292476	-0.0114438	0.985093	0.500014	0.626371	XP_016570959.1	LOC107868814	pentatricopeptide repeat-containing protein At3g16010	99.008	0	1245	XP_047250159.1	LOC107868814	pentatricopeptide repeat-containing protein At3g16010, transcript variant X6	100	0	1257	CQW23_00727	Pentatricopeptide repeat-containing protein	99.174	0	1247	3.74925	-0.561822	0.0732729	-0.329802	0.250925	3.64884	-0.875965
CaDEM01G07490	115	chr1	17041505	17041852	-	NA	23	27	14	17	29	21	6.81461	7.42554	3.62416	4.58006	5.96105	5.29174	2.48569	-0.871223	0.220788	-0.358092	0.605733	0.513131	0.716893	XP_016570963.1	LOC107868853	uncharacterized protein LOC107868853	99.13	7.61e-81	232	XP_016570963.2	LOC107868853	uncharacterized LOC107868853	100	6.05e-81	233	-	-	-	-	-	-	-	-	-	-	-	-
CaDEM01G07500	211	chr1	17045351	17047921	+	NA	26	35	30	27	60	43	7.64257	9.48737	7.23246	6.99957	11.8341	10.3463	3.16127	-0.282937	0.614771	0.392179	0.508621	0.675115	0.577323	XP_016570928.1	LOC107868806	putative invertase inhibitor	94.118	5.79e-64	197	XP_016570928.2	LOC107868806	putative invertase inhibitor	94.118	1.11e-63	196	-	-	-	-	-	-	-	-	-	-	-	-
CaDEM01G07510	364	chr1	17049527	17050915	-	NA	14	29	32	35	63	74	4.33072	7.941	7.6835	8.93518	12.4025	17.4687	3.29874	0.517462	0.378928	1.37622	0.0828194	0.858756	0.483928	XP_016570996.1	LOC107868894	LOW QUALITY PROTEIN: group II intron-encoded protein LtrA-like	83.571	0	696	XP_047250157.1	LOC107868800	nuclear intron maturase 2, mitochondrial, transcript variant X1	81.235	0	669	-	-	-	-	-	-	-	-	-	-	-	-
CaDEM01G07520	420	chr1	17056178	17057600	-	NA	22	36	43	50	83	87	6.53862	9.74509	10.1642	12.5644	16.1915	20.4555	3.66171	0.520669	0.294274	1.23027	0.0720985	0.709606	0.489149	XP_016570991.1	LOC107868862	protein ROOT PRIMORDIUM DEFECTIVE 1	99.499	0	826	XP_047250195.1	LOC107868862	protein WHAT'S THIS FACTOR 9, mitochondrial, transcript variant X15	100	0	830	CQW23_00720	Regulator of nonsense transcripts 1	100	5.49e-06	48.9	6.38678	-0.139954	0.507322	-0.308109	0.141716	6.20628	-0.541536
CaDEM01G07530	1299	chr1	17197703	17210153	+	5	439	396	638	520	737	609	121.625	102.527	144.348	126.281	140.094	140.387	7.01377	0.274179	0.404307	0.330706	0.356934	0.0565275	0.951739	XP_016571002.1	LOC107868902	regulator of nonsense transcripts 1 homolog	94.866	0	2462	XP_047250200.1	LOC107868902	regulator of nonsense transcripts 1 homolog	94.945	0	2465	CQW23_00720	Regulator of nonsense transcripts 1	91.599	0	2508	6.38678	-0.139954	0.507322	-0.308109	0.141716	6.20628	-0.541536
CaDEM01G07540	785	chr1	17239625	17246351	+	NA	86	127	162	167	260	181	24.2018	33.1983	37.0009	40.8727	49.7248	42.0524	5.24346	0.451235	0.297199	0.69896	0.174074	0.247725	0.783001	XP_016571011.1	LOC107868908	uncharacterized protein LOC107868908	98.852	0	1602	XP_047250210.1	LOC107868908	uncharacterized LOC107868908, transcript variant X3	98.852	0	1602	-	-	-	-	-	-	-	-	-	-	-	-
CaDEM01G07550	529	chr1	17253046	17258781	-	1	274	580	703	464	400	364	76.0875	149.949	159.007	112.732	76.2483	84.0974	6.77713	0.317023	0.612947	-0.469533	0.483939	-0.786556	0.561079	XP_016571017.1	LOC107868921	lon protease homolog 2, peroxisomal isoform X1	97.318	0	1026	XP_047250215.1	LOC107868921	lon protease homolog 2, peroxisomal, transcript variant X1	97.318	0	1026	-	-	-	-	-	-	-	-	-	-	-	-
CaDEM01G07560	373	chr1	17298859	17306746	+	NA	47	66	77	61	88	66	13.4383	17.4769	17.8318	15.2259	17.1388	15.6307	4.01208	0.0992334	0.846716	0.0864228	0.877688	-0.0128106	0.999359	XP_016571030.1	LOC107868934	uncharacterized protein LOC107868934 isoform X1	95	0	732	XP_016571030.1	LOC107868934	uncharacterized LOC107868934, transcript variant X1	95	0	732	-	-	-	-	-	-	-	-	-	-	-	-
CaDEM01G07570	413	chr1	17343887	17347968	-	5	10	96	1066	1264	1154	878	3.22677	25.2088	240.87	306.293	219.096	202.191	7.37717	4.59194	0.0343387	4.2834	0.0507884	-0.308535	0.915784	XP_016571047.1	LOC107868954	36.4 kDa proline-rich protein	96.717	0	652	NP_001311900.1	LOC107868954	36.4 kDa proline-rich protein	92.929	0	622	-	-	-	-	-	-	-	-	-	-	-	-
CaDEM01G07580	187	chr1	17363259	17364802	-	NA	0	0	0	0	0	0	-	-	-	-	-	-	-	-	-	-	-	-	-	XP_016564734.1	LOC107863364	gibberellin 20 oxidase 1-like	41.758	3.06e-39	137	XP_016564734.1	LOC107863364	gibberellin 20 oxidase 1	41.758	3.53e-39	137	CQW23_04197	putative 2-oxoglutarate/Fe(II)-dependent dioxygenase	42.949	1.37e-29	110	-	-	-	-	-	-	-
CaDEM01G07590	974	chr1	17371864	17397484	-	NA	102	72	70	62	113	64	28.6176	19.0233	16.2532	15.4679	21.8752	15.1712	4.2768	-0.567646	0.226932	-0.365971	0.436607	0.201676	0.832115	XP_016571077.1	LOC107868968	putative oxidoreductase TDA3 isoform X1	100	0	976	XP_016571059.2	LOC107868968	putative oxidoreductase TDA3	99.579	0	969	CQW23_00590	hypothetical protein	98.321	0	840	2.61928	0.250413	0.499398	0.224012	0.536349	2.81689	0.965689
CaDEM01G07600	98	chr1	17399478	17399774	+	NA	0	0	0	0	0	0	-	-	-	-	-	-	-	-	-	-	-	-	-	XP_016577678.1	LOC107875461	ran-binding protein 1 homolog b	62.651	1.55e-27	100	XP_016577678.2	LOC107875461	ran-binding protein 1 homolog b	62.651	2.77e-27	100	CQW23_16072	Ran-binding protein 1 -like protein b	65.789	1.64e-26	97.1	6.09706	0.519933	0.0892755	0.0734692	0.804771	6.35275	1.04684
CaDEM01G07610	277	chr1	17446119	17449132	+	NA	0	0	0	0	0	0	-	-	-	-	-	-	-	-	-	-	-	-	-	XP_016582072.1	LOC107879565	uncharacterized protein LOC107879565	26.562	2.35e-06	48.9	XP_047256253.1	LOC124889008	putative disease resistance RPP13-like protein 1	79.412	3.56e-09	57.4	CQW23_06300	hypothetical protein	70.619	2.78e-86	261	-	-	-	-	-	-	-
CaDEM01G07620	351	chr1	17513881	17515416	-	NA	102	85	88	88	155	106	28.6176	22.3737	20.3125	21.7586	29.8322	24.8208	4.62204	-0.269985	0.502851	0.104795	0.822139	0.374781	0.668933	XP_016571100.1	LOC107869017	BOI-related E3 ubiquitin-protein ligase 1-like isoform X2	100	0	723	XP_016571100.2	LOC107869017	BOI-related E3 ubiquitin-protein ligase 1, transcript variant X2	99.43	0	719	CQW23_07564	hypothetical protein	82.895	5e-35	122	-	-	-	-	-	-	-
CaDEM01G07630	177	chr1	17536679	17537212	-	NA	88	42	67	59	65	72	24.7538	11.2915	15.5766	14.742	12.7814	17.0092	3.9997	-0.21277	0.774184	-0.221228	0.787331	-0.0084583	1	XP_016571104.1	LOC107869027	reticulon-like protein B22	100	5.55e-130	362	XP_016571104.2	LOC107869027	reticulon-like protein B22	99.435	8.17e-129	358	-	-	-	-	-	-	-	-	-	-	-	-
CaDEM01G07640	311	chr1	17548467	17550434	+	NA	0	0	0	0	0	0	-	-	-	-	-	-	-	-	-	-	-	-	-	XP_016562325.1	LOC107861498	uncharacterized protein LOC107861498	36.093	7.21e-41	150	XP_047250115.1	LOC124885897	uncharacterized LOC124885897	79.688	7.4e-24	98.2	-	-	-	-	-	-	-	-	-	-	-	-
CaDEM01G07650	154	chr1	17631129	17632894	+	2	565	117	161	198	460	283	156.4	30.621	36.7754	48.3732	87.6155	65.4874	6.14652	-0.826062	0.46401	-0.0730801	0.95796	0.752982	0.739911	XP_016571110.1	LOC107869037	uncharacterized protein LOC107869037	81.915	8.86e-102	290	XP_016571110.2	LOC107869037	FCS-Like Zinc finger 1	81.053	1.39e-99	284	-	-	-	-	-	-	-	-	-	-	-	-
CaDEM01G07660	1184	chr1	17646696	17673034	+	5	12	33	127	206	131	186	3.77875	8.97191	29.1078	50.3088	25.2853	43.2012	4.74591	2.78745	0.00866448	2.57382	0.0144475	-0.213635	0.80839	XP_016571118.1	LOC107869044	uncharacterized protein LOC107869044 isoform X1	92.216	0	2337	XP_047250272.1	LOC107869044	uncharacterized LOC107869044	92.216	0	2337	-	-	-	-	-	-	-	-	-	-	-	-
CaDEM01G07670	758	chr1	17680148	17696891	+	NA	6	26	106	156	146	154	2.12282	7.16782	24.3719	38.2112	28.1271	35.8491	4.50583	2.98188	0.0204556	3.05712	0.0262351	0.0752428	0.972589	XP_016571118.1	LOC107869044	uncharacterized protein LOC107869044 isoform X1	100	0	1545	XP_047250272.1	LOC107869044	uncharacterized LOC107869044	100	0	1545	-	-	-	-	-	-	-	-	-	-	-	-
CaDEM01G07680	1588	chr1	17716027	17722572	+	5	123	96	539	500	487	492	34.4134	25.2088	122.021	121.442	92.7308	113.506	6.40854	2.04988	0.0137649	1.81163	0.0241456	-0.238244	0.784752	XP_016571118.1	LOC107869044	uncharacterized protein LOC107869044 isoform X1	100	0	3310	XP_047250272.1	LOC107869044	uncharacterized LOC107869044	100	0	3310	-	-	-	-	-	-	-	-	-	-	-	-
CaDEM01G07690	353	chr1	17734598	17737783	+	1	339	169	473	411	433	370	94.0267	44.0229	107.137	99.9087	82.5003	85.476	6.4182	0.649332	0.258118	0.355461	0.545237	-0.293871	0.800587	XP_016571136.1	LOC107869066	poly(U)-specific endoribonuclease-B isoform X2	100	0	734	XP_016571136.1	LOC107869066	poly(U)-specific endoribonuclease-B, transcript variant X2	100	0	734	-	-	-	-	-	-	-	-	-	-	-	-
CaDEM01G07700	322	chr1	17738730	17747303	-	NA	117	93	150	109	125	106	32.7574	24.4356	34.2947	26.8395	24.1486	24.8208	4.80074	0.100679	0.809728	-0.209778	0.626141	-0.310456	0.715962	XP_016571144.1	LOC107869081	uncharacterized protein LOC107869081	100	0	669	XP_016571144.1	LOC107869081	uncharacterized LOC107869081	100	0	669	-	-	-	-	-	-	-	-	-	-	-	-
CaDEM01G07710	340	chr1	17753501	17756037	-	NA	0	0	0	0	0	0	-	-	-	-	-	-	-	-	-	-	-	-	-	XP_016567275.1	LOC107865541	uncharacterized protein LOC107865541	54.658	5.96e-47	162	XP_047259107.1	LOC107853054	uncharacterized LOC107853054	54.658	6.88e-47	162	-	-	-	-	-	-	-	-	-	-	-	-
CaDEM01G07720	545	chr1	17791194	17794252	+	4	63	213	28	15	8	13	17.8541	55.3629	6.78142	4.09616	1.98253	3.4537	3.88605	-2.62464	0.064667	-3.91369	0.0373812	-1.28905	0.604763	XP_016571152.1	LOC107869091	beta-amylase 3, chloroplastic	100	0	1144	XP_016571152.1	LOC107869091	beta-amylase 3, chloroplastic	100	0	1144	-	-	-	-	-	-	-	-	-	-	-	-
CaDEM01G07730	101	chr1	17793160	17793465	-	NA	0	2	0	0	0	0	-	-	-	-	-	-	-	-	-	-	-	-	-	-	-	-	-	-	-	-	-	-	-	-	-	-	-	-	-	-	-	-	-	-	-	-	-
CaDEM01G07740	261	chr1	17801234	17810757	+	1	11	91	129	141	98	59	3.50276	23.9201	29.5588	34.582	19.0333	14.0224	4.37848	1.48242	0.279813	0.585493	0.694287	-0.896925	0.736542	XP_016571158.1	LOC107869098	novel plant SNARE 11	100	0	535	XP_016571158.1	LOC107869098	novel plant SNARE 11	100	0	535	-	-	-	-	-	-	-	-	-	-	-	-
CaDEM01G07750	440	chr1	17833218	17836885	+	NA	0	0	0	0	1	0	-	-	-	-	-	-	-	-	-	-	-	-	-	XP_016571167.1	LOC107869107	probable receptor-like protein kinase At5g47070	100	0	843	XP_016571167.1	LOC107869107	probable serine/threonine-protein kinase PBL19	100	0	843	CQW23_03019	putative receptor-like protein kinase	61.594	4.87e-175	496	3.36428	-0.686369	0.12184	-0.273679	0.508484	3.64575	-0.574331
CaDEM01G07760	440	chr1	17851106	17854773	+	NA	0	0	0	0	0	0	-	-	-	-	-	-	-	-	-	-	-	-	-	XP_016571167.1	LOC107869107	probable receptor-like protein kinase At5g47070	100	0	843	XP_016571167.1	LOC107869107	probable serine/threonine-protein kinase PBL19	100	0	843	CQW23_00603	putative receptor-like protein kinase	99.265	0	839	4.37616	-1.32069	0.000904777	-1.37514	0.000607498	4.2343	-0.98143
CaDEM01G07770	1023	chr1	17863659	17867543	+	NA	0	0	0	0	0	0	-	-	-	-	-	-	-	-	-	-	-	-	-	XP_016553752.1	LOC107853268	SNF2 domain-containing protein CLASSY 4-like	97.165	0	2023	XP_047250285.1	LOC107853268	SNF2 domain-containing protein CLASSY 4-like	99.707	0	2092	CQW23_01256	hypothetical protein	78.571	1.2e-54	190	-	-	-	-	-	-	-
CaDEM01G07780	167	chr1	17893942	17895409	+	NA	0	27	14	7	38	19	0.466898	7.42554	3.62416	2.16055	7.66613	4.83223	2.14306	-0.305077	0.912199	0.947908	0.715545	1.25298	0.791804	XP_016553773.1	LOC107853279	uncharacterized protein LOC107853279 isoform X3	99.16	1.69e-82	244	XP_016553773.1	LOC107853279	uncharacterized LOC107853279, transcript variant X3	99.16	1.95e-82	244	-	-	-	-	-	-	-	-	-	-	-	-
CaDEM01G07790	321	chr1	17941453	17942494	+	NA	84	76	151	159	118	108	23.6499	20.0542	34.5202	38.9371	22.8224	25.2804	4.78387	0.759269	0.109198	0.139144	0.752102	-0.620125	0.47266	XP_016571174.1	LOC107869117	dnaJ homolog subfamily C member 2	100	0	520	XP_016571174.1	LOC107869117	transcription factor MAMYB	100	0	520	-	-	-	-	-	-	-	-	-	-	-	-
CaDEM01G07800	97	chr1	17950076	17950402	+	2	140	63	56	43	57	50	39.1052	16.7037	13.0959	10.8708	11.2658	11.9546	4.09447	-1.17826	0.122376	-1.20161	0.144151	-0.0233522	0.996351	XP_016571184.1	LOC107869128	uncharacterized protein LOC107869128	89.815	1.74e-64	190	XP_016571184.1	LOC107869128	uncharacterized LOC107869128	89.815	2.01e-64	190	-	-	-	-	-	-	-	-	-	-	-	-
CaDEM01G07810	558	chr1	17952619	17958612	-	NA	37	94	183	150	184	146	10.6784	24.6933	41.7368	36.7595	35.3264	34.011	4.93479	1.23259	0.122422	1.04556	0.19503	-0.187031	0.906589	XP_016571190.1	LOC107869136	phosphoacetylglucosamine mutase	100	0	1145	XP_047250317.1	LOC107869136	phosphoacetylglucosamine mutase, transcript variant X2	100	0	1145	-	-	-	-	-	-	-	-	-	-	-	-
CaDEM01G07820	139	chr1	17960316	17961341	-	NA	64	61	53	59	76	51	18.1301	16.1883	12.4194	14.742	14.8654	12.1844	3.88155	-0.34335	0.468622	-0.35356	0.488685	-0.0102098	1	XP_016571198.1	LOC107869146	vacuolar protein sorting-associated protein 55 homolog	100	6.82e-99	280	XP_016571198.1	LOC107869146	vacuolar protein sorting-associated protein 55 homolog	100	7.87e-99	280	-	-	-	-	-	-	-	-	-	-	-	-
CaDEM01G07830	340	chr1	17976047	17980084	-	NA	0	0	0	0	0	0	-	-	-	-	-	-	-	-	-	-	-	-	-	XP_016578773.1	LOC107876342	serine/threonine-protein phosphatase 7 long form homolog	82.143	9.51e-26	103	XP_016562537.1	LOC107861716	coatomer subunit zeta-1	88.889	6.18e-26	102	CQW23_17445	hypothetical protein	26.974	1.76e-10	61.6	-	-	-	-	-	-	-
CaDEM01G07840	353	chr1	18004742	18010597	+	NA	41	23	41	32	45	33	11.7824	6.39463	9.71316	8.20933	8.99231	8.04879	3.14583	0.0215891	0.976324	-0.0506541	0.947904	-0.0722433	0.971235	XP_016571206.1	LOC107869157	uncharacterized protein LOC107869157	87.436	0	679	XP_016571206.2	LOC107869157	uncharacterized LOC107869157	86.923	0	619	CQW23_00609	hypothetical protein	84.828	1.04e-82	248	2.50887	0.664105	0.0939066	0.535738	0.154813	2.38989	0.857334
CaDEM01G07850	630	chr1	18033435	18039827	+	4	488	776	612	630	743	619	135.149	200.464	138.484	152.896	141.231	142.685	7.24611	-0.187002	0.622668	-0.219112	0.592719	-0.0321103	0.984589	XP_016571212.1	LOC107869165	probable methyltransferase PMT14 isoform X1	100	0	1323	XP_016571212.1	LOC107869165	probable methyltransferase PMT14, transcript variant X1	100	0	1323	CQW23_00610	putative methyltransferase PMT17	99.024	0	1281	6.81326	0.533352	0.142072	0.624427	0.0860535	7.48747	0.366148
CaDEM01G07860	549	chr1	18100144	18105733	+	3	47	224	264	256	411	386	13.4383	58.1979	60.0038	62.4063	78.3323	89.152	5.91453	1.0052	0.290383	1.44541	0.191747	0.440203	0.814809	XP_016571232.1	LOC107869180	two-component response regulator-like APRR2 isoform X1	91.312	0	1091	XP_047250350.1	LOC107869180	two-component response regulator-like APRR2, transcript variant X6	93.015	0	1120	CQW23_06900	Transcription repressor KAN1	54.386	1.01e-11	67	5.70217	-0.368717	0.132893	-0.576795	0.0292299	5.74172	-0.281099
CaDEM01G07870	298	chr1	18126245	18127259	-	NA	0	2	0	0	0	0	-	-	-	-	-	-	-	-	-	-	-	-	-	-	-	-	-	-	-	-	-	-	-	-	-	-	-	-	-	-	-	-	-	-	-	-	-
CaDEM01G07880	286	chr1	18131090	18132177	+	NA	13	3	0	0	0	2	4.05474	1.24008	0.466898	0.466898	0.466898	0.926407	0.270289	-6.14656	0.171571	-3.01453	0.327063	3.13203	0.759753	YP_006666077.1	ndhF	NADH-plastoquinone oxidoreductase subunit 5	77.493	1.96e-175	502	YP_006666077.1	-	-	77.493	2.26e-175	502	CQW23_09711	NAD(P)H-quinone oxidoreductase subunit 5, chloroplastic	74.929	1.12e-169	487	-	-	-	-	-	-	-
CaDEM01G07890	142	chr1	18133299	18134236	-	NA	0	3	0	0	0	0	-	-	-	-	-	-	-	-	-	-	-	-	-	XP_016543972.1	LOC107844022	peptidyl-prolyl cis-trans isomerase FKBP62-like isoform X1	95.062	5.45e-48	160	XP_047250356.1	LOC124886383	70 kDa peptidyl-prolyl isomerase-like, transcript variant X1	96.471	4.68e-55	168	CQW23_24901	Peptidyl-prolyl cis-trans isomerase FKBP65	91.765	2.7e-48	162	4.73321	-2.03724	0.00383558	-2.5459	0.00123198	4.68402	-3.86006
CaDEM01G07900	261	chr1	18137589	18144208	+	6	603	555	412	327	529	467	166.887	143.506	93.3806	79.5848	100.688	107.762	6.84877	-0.847026	0.0625198	-0.57025	0.168355	0.276776	0.704406	XP_016571245.1	LOC107869203	tobamovirus multiplication protein 2A	83.904	2.11e-164	456	XP_047250380.1	LOC107869203	tobamovirus multiplication protein 2A, transcript variant X3	83.904	2.41e-164	456	-	-	-	-	-	-	-	-	-	-	-	-
CaDEM01G07910	255	chr1	18145257	18147074	+	NA	0	0	1	2	0	1	-	-	-	-	-	-	-	-	-	-	-	-	-	XP_016569249.1	LOC107867478	uncharacterized protein LOC107867478	100	5.06e-37	131	XP_047264816.1	LOC107865685	uncharacterized LOC107865685	42.105	8.15e-26	106	CQW23_12993	hypothetical protein	33.333	2.2e-09	57	2.80806	-1.50989	0.0588072	1.50966	0.0457058	1.19328	-0.487108
CaDEM01G07920	236	chr1	18147742	18148802	+	NA	0	0	1	1	0	0	-	-	-	-	-	-	-	-	-	-	-	-	-	XP_016569249.1	LOC107867478	uncharacterized protein LOC107867478	90.955	9.94e-133	374	XP_047250383.1	LOC107867478	uncharacterized LOC107867478	89.674	1.33e-117	336	CQW23_26577	hypothetical protein	31.613	1.94e-13	68.9	-	-	-	-	-	0.178379	0.326706
CaDEM01G07930	148	chr1	18193104	18193550	-	NA	0	0	0	0	0	0	-	-	-	-	-	-	-	-	-	-	-	-	-	XP_016567404.1	LOC107865718	uncharacterized protein LOC107865718	40.268	9.76e-28	100	XP_047258746.1	LOC124890945	S-protein homolog 2-like	55.14	5.8e-41	134	CQW23_34080	hypothetical protein	50.413	1.86e-32	114	-	-	-	-	-	-	-
CaDEM01G07940	622	chr1	18346843	18350137	+	2	229	161	210	210	206	171	63.668	41.961	47.8258	51.2766	39.4943	39.7549	5.56388	-0.0736164	0.872689	-0.402093	0.383443	-0.328477	0.715962	XP_016571252.1	LOC107869212	type I inositol polyphosphate 5-phosphatase 2-like	100	0	1292	XP_016571252.2	LOC107869212	type I inositol polyphosphate 5-phosphatase 2	99.839	0	1290	CQW23_23692	Type I inositol 1,4,5-trisphosphate 5-phosphatase 2	69.912	7.81e-48	174	-	-	-	-	-	-	-
CaDEM01G07950	146	chr1	18374843	18375327	-	NA	0	0	0	0	0	0	-	-	-	-	-	-	-	-	-	-	-	-	-	XP_016570797.1	LOC107868630	uncharacterized protein LOC107868630	52.336	2.38e-22	92	XP_047261615.1	LOC107873797	adenylate kinase isoenzyme 6 homolog	75	1.17e-11	60.8	CQW23_11203	40S ribosomal protein S11	60	8.79e-13	63.9	2.91172	0.633479	0.145875	0.681771	0.112276	3.15462	0.822394
CaDEM01G07960	417	chr1	18379113	18387523	-	1	140	106	296	194	145	124	39.1052	27.786	67.2204	47.4054	27.9377	28.9564	5.31223	0.78457	0.106406	-0.209472	0.632315	-0.994042	0.328488	XP_016571261.1	LOC107869222	ribose-phosphate pyrophosphokinase 1-like	92.386	0	740	XP_016571261.1	LOC107869222	ribose-phosphate pyrophosphokinase 1, transcript variant X1	92.386	0	740	CQW23_10700	hypothetical protein	89.014	0	642	4.37127	-0.492643	0.0617791	-0.246015	0.304062	4.0864	-0.139759
CaDEM01G07970	208	chr1	18505308	18510876	-	NA	3	2	7	9	18	18	1.29486	0.982354	2.04553	2.64446	3.87706	4.60248	1.38971	1.43861	0.21557	2.43714	0.0847479	0.998532	0.609209	XP_016543895.1	LOC107843965	probable disease resistance protein At1g12280	54.878	5.19e-20	87.8	XP_047253428.1	LOC124887672	disease resistance protein UNI-like	62.195	8.38e-24	99	CQW23_10702	hypothetical protein	93.421	1.09e-48	155	1.43815	0.186605	0.798981	-0.486215	0.468975	1.16609	-0.571505
CaDEM01G07980	115	chr1	18523269	18523706	-	NA	0	0	0	0	0	0	-	-	-	-	-	-	-	-	-	-	-	-	-	XP_016561281.1	LOC107860430	uncharacterized protein LOC107860430	60.656	4.85e-39	131	XP_047265571.1	LOC124897125	uncharacterized LOC124897125, transcript variant X1	54.43	1.12e-44	145	CQW23_28434	hypothetical protein	51.639	4.37e-21	86.3	-	-	-	-	-	-	-
CaDEM01G07990	124	chr1	18674003	18674605	+	NA	0	0	0	0	0	0	-	-	-	-	-	-	-	-	-	-	-	-	-	XP_016560782.1	LOC107860076	putative pentatricopeptide repeat-containing protein At4g17915	58.594	4.42e-42	144	XP_016560779.1	LOC107860076	putative pentatricopeptide repeat-containing protein At4g17915	58.594	5.1e-42	144	CQW23_17583	Serine carboxypeptidase-like 9	76.068	9.24e-58	182	-	-	-	-	-	-	-
CaDEM01G08000	591	chr1	18685069	18693471	+	2	666	147	39	29	32	38	184.275	38.3529	9.26213	7.48347	6.52941	9.19756	5.40208	-3.59293	0.0419743	-3.61058	0.054412	-0.0176564	1	XP_016571358.1	LOC107869328	pyruvate kinase isozyme G, chloroplastic	96.785	0	1174	XP_016571358.2	LOC107869328	pyruvate kinase isozyme G, chloroplastic	96.954	0	1176	CQW23_10705	hypothetical protein	95.939	0	1162	5.73224	0.0188844	0.943789	-0.135569	0.565923	5.6408	0.714523
CaDEM01G08010	598	chr1	18694583	18700250	-	NA	0	0	1	3	2	3	-	-	-	-	-	-	-	-	-	-	-	-	-	XP_016571344.1	LOC107869313	protein NRT1/ PTR FAMILY 7.3-like isoform X1	98.495	0	1224	XP_016571344.2	LOC107869313	protein NRT1/ PTR FAMILY 7.3	100	0	1239	CQW23_23962	Protein NRT1/ PTR FAMILY 7.3	67.185	0	788	1.18459	-1.81503	0.0151538	-1.64712	0.0196404	1.49054	-0.244922
CaDEM01G08020	106	chr1	18906832	18907540	-	NA	0	0	0	0	0	0	-	-	-	-	-	-	-	-	-	-	-	-	-	XP_016568256.1	LOC107866789	Niemann-Pick C1 protein-like isoform X1	90.099	8.05e-54	180	XP_016568256.2	LOC107866789	NPC intracellular cholesterol transporter 1, transcript variant X1	90.099	9.02e-54	180	CQW23_11065	hypothetical protein	90.099	5.28e-54	180	6.18781	-0.131988	0.556809	0.786866	0.00550815	6.73973	0.564376
CaDEM01G08030	101	chr1	19030573	19030878	+	NA	0	0	0	0	0	0	-	-	-	-	-	-	-	-	-	-	-	-	-	XP_016575931.1	LOC107873553	uncharacterized protein LOC107873553 isoform X2	35.789	2.61e-13	63.2	XP_047264712.1	LOC124896885	uncharacterized LOC124896885	46.154	9.97e-16	70.9	-	-	-	-	-	-	-	-	-	-	-	-
CaDEM01G08040	158	chr1	19031361	19032161	+	NA	0	0	0	0	0	0	-	-	-	-	-	-	-	-	-	-	-	-	-	-	-	-	-	-	-	-	-	-	-	-	-	-	-	-	-	-	-	-	-	-	-	-	-
CaDEM01G08050	596	chr1	19069414	19076224	+	NA	26	6	0	0	0	1	7.64257	2.01326	0.466898	0.466898	0.466898	0.696653	0.887857	-7.13317	0.0874351	-4.86201	0.135621	2.27116	0.793717	XP_016571400.1	LOC107869375	protein NRT1/ PTR FAMILY 7.3-like	99.664	0	1229	XP_016571400.2	LOC107869375	protein NRT1/ PTR FAMILY 7.3	99.832	0	1231	CQW23_10708	hypothetical protein	97.487	0	1196	-0.723038	-2.75321	0.124799	-4.26318	0.0307854	1.50708	-7.7165
CaDEM01G08060	295	chr1	19271574	19274766	+	NA	1	0	0	0	3	7	0.742886	0.466898	0.466898	0.466898	1.03526	2.07518	-0.17011	-2.50269	0.536796	2.68227	0.35973	5.18496	0.505347	XP_016553791.1	LOC107853299	transcription repressor MYB6-like	91.9	0	591	XP_016553791.1	LOC107853299	transcription factor MYB14	91.9	0	591	CQW23_20306	hypothetical protein	53.608	1.3e-28	113	1.87658	-1.71287	0.0758925	-0.876939	0.286044	2.12127	1.66084
CaDEM01G08070	398	chr1	19275725	19278787	-	NA	0	0	0	0	7	4	0.466898	0.466898	0.466898	0.466898	1.79307	1.38592	-0.189808	-0.0156551	1	5.29291	0.235045	5.30856	0.511765	XP_016553800.1	LOC107853307	beta-amyrin 11-oxidase-like	93.647	0	803	XP_016553800.1	LOC107853307	beta-amyrin 11-oxidase	93.647	0	803	CQW23_17944	hypothetical protein	25.815	4.59e-38	142	-	-	-	-	-	-0.429566	0.36799
CaDEM01G08080	360	chr1	19299400	19301120	-	NA	0	0	4	4	4	1	0.466898	0.466898	1.36897	1.4347	1.22471	0.696653	-0.0546395	5.06008	0.158574	4.14971	0.272124	-0.910371	0.807518	XP_016553810.1	LOC107853318	1-aminocyclopropane-1-carboxylate oxidase homolog 1-like	100	0	742	XP_016553810.1	LOC107853318	1-aminocyclopropane-1-carboxylate oxidase homolog 1	100	0	742	CQW23_24345	Protein SRG1	28.909	2.42e-39	143	-	-	-	-	-	-	-
CaDEM01G08090	257	chr1	19312536	19314983	+	NA	1	0	0	0	0	0	-	-	-	-	-	-	-	-	-	-	-	-	-	XP_016553816.1	LOC107853326	probable 2-oxoglutarate-dependent dioxygenase AOP1	84.95	0	501	XP_016553816.2	LOC107853326	probable 2-oxoglutarate-dependent dioxygenase AOP1	85.619	0	502	CQW23_10713	hypothetical protein	84.281	7.42e-180	496	-	-	-	-	-	-	-
CaDEM01G08100	133	chr1	19319118	19323718	+	1	180	278	448	394	397	303	50.1447	72.1152	101.499	95.7956	75.68	70.0824	6.27749	0.70506	0.130925	0.266751	0.535711	-0.438309	0.617949	XP_016571441.1	LOC107869413	NADH dehydrogenase [ubiquinone] 1 alpha subcomplex subunit 6-like	100	4.2e-99	280	XP_016571441.1	LOC107869413	NADH dehydrogenase [ubiquinone] 1 alpha subcomplex subunit 6	100	4.85e-99	280	-	-	-	-	-	-	-	-	-	-	-	-
CaDEM01G08110	304	chr1	19351044	19352060	+	NA	17	1	12	15	1	3	5.15869	0.724626	3.17312	4.09616	0.656352	1.15616	1.28844	0.581715	0.772442	-2.26456	0.376924	-2.84628	0.553666	XP_016553824.1	LOC107853332	flavonol sulfotransferase-like	89.349	0	605	XP_016553824.2	LOC107853332	flavonol sulfotransferase-like	89.645	0	607	-	-	-	-	-	-	-	-	-	-	-	-
CaDEM01G08120	414	chr1	19354082	19355731	-	NA	0	0	1	3	5	0	0.466898	0.466898	0.692417	1.19275	1.41417	0.466898	-0.310593	4.16225	0.3966	4.06937	0.433823	-0.0928776	0.996351	XP_016548653.1	LOC107848402	cytochrome P450 CYP749A22-like	58.01	4.53e-176	501	XP_047250526.1	LOC107853339	cytochrome P450 CYP749A22-like	99.758	0	850	CQW23_17620	Cytochrome	36.667	1.65e-86	273	2.23771	-0.510536	0.231309	-1.26612	0.0129827	-	-
CaDEM01G08130	232	chr1	19383686	19386835	-	NA	0	0	0	0	0	0	-	-	-	-	-	-	-	-	-	-	-	-	-	XP_016544704.1	LOC107844860	uncharacterized protein LOC107844860 isoform X1	86.667	1.08e-28	113	XP_047250289.1	LOC107844860	uncharacterized LOC107844860, transcript variant X3	86.667	1.25e-28	113	CQW23_03084	hypothetical protein	86.667	7.53e-29	113	2.98784	0.523093	0.154618	0.435878	0.221376	3.40971	0.0475674
CaDEM01G08140	315	chr1	19404613	19406453	-	NA	4	1	0	0	4	4	1.57085	0.724626	0.466898	0.466898	1.22471	1.38592	-0.0409616	-4.55614	0.208493	0.368946	0.861607	4.92508	0.489594	XP_016575705.1	LOC107873380	probable 2-oxoglutarate-dependent dioxygenase AOP1 isoform X2	86.984	0	568	XP_016575703.2	LOC107873379	probable 2-oxoglutarate-dependent dioxygenase AOP1, transcript variant X1	100	0	650	CQW23_00629	hypothetical protein	86.667	0	566	-	-	-	-	-	-	-
CaDEM01G08150	99	chr1	19477237	19477536	-	NA	0	0	0	0	0	0	-	-	-	-	-	-	-	-	-	-	-	-	-	XP_016554102.1	LOC107853633	probable 2-oxoglutarate-dependent dioxygenase AOP1	80.412	5.44e-52	165	XP_016577183.2	LOC107875048	probable 2-oxoglutarate-dependent dioxygenase AOP1	94.845	6.44e-64	196	-	-	-	-	-	-	-	-	-	-	-	-
CaDEM01G08160	319	chr1	19490076	19491990	-	NA	0	0	3	9	7	5	0.466898	0.466898	1.14345	2.64446	1.79307	1.61567	0.466595	5.58684	0.121328	5.52412	0.15076	-0.0627165	0.995936	XP_016575705.1	LOC107873380	probable 2-oxoglutarate-dependent dioxygenase AOP1 isoform X2	100	0	654	XP_016575704.2	LOC107873380	probable 2-oxoglutarate-dependent dioxygenase AOP1	99.687	0	654	CQW23_03760	2-oxoglutarate-dependent dioxygenase DAO	26.552	5.72e-15	73.9	2.52353	-0.246864	0.459593	-0.180624	0.58078	2.49053	0.349522
CaDEM01G08170	398	chr1	19572520	19575226	+	NA	0	0	0	0	0	0	-	-	-	-	-	-	-	-	-	-	-	-	-	XP_016577185.1	LOC107875051	beta-amyrin 11-oxidase-like	99.331	0	609	XP_016577185.2	LOC107875051	beta-amyrin 11-oxidase	100	0	612	CQW23_10711	hypothetical protein	49.667	1.32e-97	299	-	-	-	-	-	-	-
CaDEM01G08180	246	chr1	19582839	19583609	+	NA	0	0	0	0	0	0	-	-	-	-	-	-	-	-	-	-	-	-	-	XP_016577186.1	LOC107875052	short-chain dehydrogenase reductase 3b-like	96.094	3.75e-179	492	XP_016577186.1	LOC107875052	short-chain dehydrogenase reductase 3b	96.094	4.32e-179	492	CQW23_20216	Glucose and ribitol dehydrogenase -like protein	31.008	4.32e-22	92	-	-	-	-	-	-	-
CaDEM01G08190	336	chr1	19606683	19608045	-	NA	0	0	0	0	0	0	-	-	-	-	-	-	-	-	-	-	-	-	-	XP_016549440.1	LOC107849355	uncharacterized protein LOC107849355	29.787	1.11e-19	90.5	XP_047257482.1	LOC107849355	uncharacterized LOC107849355	29.362	7.47e-19	88.2	CQW23_23286	hypothetical protein	71.622	1.26e-28	109	-	-	-	-	-	-	-
CaDEM01G08200	605	chr1	19614437	19616254	+	NA	5	7	10	11	26	17	1.84684	2.27099	2.72209	3.12836	5.39269	4.37272	1.73811	0.614383	0.478336	1.46009	0.160177	0.84571	0.627708	XP_016576632.1	LOC107874329	uncharacterized protein LOC107874329	100	0	1267	XP_016538350.1	LOC107839398	uncharacterized LOC107839398, transcript variant X4	28.934	1.35e-78	264	CQW23_20294	hypothetical protein	26.49	5.08e-67	233	4.96353	-0.434506	0.0547295	-0.479902	0.0352624	4.60294	-0.218618
CaDEM01G08210	567	chr1	19627114	19629136	-	NA	0	3	24	11	29	21	0.466898	1.24008	5.87935	3.12836	5.96105	5.29174	1.90246	3.21957	0.115194	3.58559	0.107024	0.366022	0.906076	XP_016575706.1	LOC107873381	delta(24)-sterol reductase-like	100	0	1184	XP_016575706.1	LOC107873381	delta(24)-sterol reductase	100	0	1184	CQW23_00627	Delta(24)-sterol reductase	98.942	0	1169	2.72818	-0.0176213	0.972994	-0.0530002	0.913407	2.37888	-0.18497
CaDEM01G08220	847	chr1	19714878	19724197	+	NA	68	123	96	132	133	111	19.2341	32.1674	22.1167	32.4044	25.6642	25.9696	4.71487	0.0989381	0.837741	0.0591563	0.915038	-0.0397818	0.983227	XP_016575707.1	LOC107873382	protein phosphatase 2C 29	94.333	0	1610	XP_016575707.2	LOC107873382	protein phosphatase 2C 29, transcript variant X1	94.451	0	1612	CQW23_00625	Protein phosphatase 2C 29	93.75	0	1595	3.95155	0.611119	0.0998148	0.906503	0.0234855	4.09325	0.372754
CaDEM01G08230	716	chr1	19724919	19727069	-	6	691	491	109	102	123	103	191.174	127.011	25.0484	25.1459	23.7697	24.1316	6.11301	-2.66649	0.00788952	-2.73518	0.0113338	-0.068694	0.953403	XP_016575708.1	LOC107873383	pentatricopeptide repeat-containing protein At5g46580, chloroplastic	100	0	1487	XP_016575708.1	LOC107873383	pentatricopeptide repeat-containing protein At5g46580, chloroplastic	100	0	1487	CQW23_00624	Pentatricopeptide repeat-containing protein, chloroplastic	99.302	0	1477	5.27378	0.409712	0.100552	-0.534256	0.0404425	5.53278	-1.41643
CaDEM01G08240	334	chr1	19772645	19774366	+	3	47	1	116	95	277	138	13.4383	0.724626	26.6271	23.4522	52.9455	32.173	4.64457	2.40803	0.194901	3.07821	0.147445	0.670185	0.835039	XP_016575709.1	LOC107873384	NAC domain-containing protein 45-like	99.701	0	699	XP_016575709.2	LOC107873384	NAC domain-containing protein 71	100	0	701	CQW23_00623	NAC domain-containing protein 45	98.503	0	690	6.05548	7.3854	0.000133362	4.57602	0.000582179	3.93242	5.27901
CaDEM01G08250	137	chr1	19795265	19795678	-	NA	0	0	0	0	0	0	-	-	-	-	-	-	-	-	-	-	-	-	-	XP_016575710.1	LOC107873385	LOW QUALITY PROTEIN: MND1-interacting protein 1-like	100	2.14e-96	290	XP_016575710.1	LOC107873385	MND1-interacting protein 1-like	100	2.46e-96	290	-	-	-	-	-	-	-	-	-	-	-	-
CaDEM01G08260	709	chr1	19817770	19827370	-	NA	4	2	4	3	8	5	1.57085	0.982354	1.36897	1.19275	1.98253	1.61567	0.551953	0.0382302	0.995013	0.727225	0.568013	0.688995	0.784495	XP_016575710.1	LOC107873385	LOW QUALITY PROTEIN: MND1-interacting protein 1-like	93.617	0	892	XP_016575710.1	LOC107873385	MND1-interacting protein 1-like	93.617	0	892	CQW23_08527	hypothetical protein	55.932	4.96e-09	59.7	6.56004	0.111542	0.543667	0.214301	0.230076	6.77055	-0.204045
CaDEM01G08270	266	chr1	19850968	19851960	+	NA	0	0	0	0	0	0	-	-	-	-	-	-	-	-	-	-	-	-	-	XP_016550060.1	LOC107850156	F-box/FBD/LRR-repeat protein At1g13570-like	30.943	5.07e-26	105	XP_047268990.1	LOC107870821	F-box/FBD/LRR-repeat protein At1g13570, transcript variant X1	29.151	3.52e-24	100	CQW23_20490	40S ribosomal protein S25-4	29.151	1.59e-26	107	2.29491	-0.217732	0.672099	-0.26985	0.589993	0.474295	0.71459
CaDEM01G08280	92	chr1	19854447	19854725	+	NA	0	0	0	0	0	0	-	-	-	-	-	-	-	-	-	-	-	-	-	XP_016549178.1	LOC107848994	uncharacterized protein LOC107848994	58.182	2.12e-17	74.7	XP_047257707.1	LOC124889771	uncharacterized LOC124889771	89.831	5.42e-34	119	-	-	-	-	-	-	-	-	-	-	-	-
CaDEM01G08290	650	chr1	19862292	19865437	+	NA	98	90	90	75	85	74	27.5137	23.6624	20.7636	18.6132	16.5705	17.4687	4.37389	-0.384415	0.337712	-0.596835	0.204091	-0.212421	0.803849	XP_016575711.1	LOC107873387	MND1-interacting protein 1-like isoform X1	100	0	1346	XP_016575711.1	LOC107873387	MND1-interacting protein 1, transcript variant X1	100	0	1346	CQW23_30644	hypothetical protein	46	1.18e-06	51.2	3.68837	0.965665	0.0159234	1.21191	0.0050464	4.05992	-0.800657
CaDEM01G08300	304	chr1	19869364	19873254	+	NA	66	61	98	94	112	73	18.6821	16.1883	22.5677	23.2103	21.6857	17.239	4.3177	0.408022	0.327048	0.159929	0.723951	-0.248093	0.777239	XP_016575715.1	LOC107873388	eyes absent homolog 2	99.671	0	632	XP_016575715.2	LOC107873388	eyes absent homolog, transcript variant X2	100	0	635	CQW23_00621	hypothetical protein	98.355	0	626	3.97884	-0.0557746	0.831839	-0.030968	0.905613	4.06035	0.398157
CaDEM01G08310	207	chr1	19896015	19900664	+	4	45	401	6	2	33	26	12.8863	103.816	1.82001	0.9508	6.71887	6.44051	4.45777	-5.50486	0.0467531	-2.80571	0.159832	2.69915	0.51374	XP_016575717.1	LOC107873389	protein LOL1 isoform X2	98.519	8.03e-95	273	XP_047250462.1	LOC107873389	protein LOL1, transcript variant X4	99.259	3.38e-95	274	CQW23_00620	Protein LSD1	98.519	2.22e-94	271	6.13463	-1.28719	0.0112512	-1.78926	0.00204765	6.03213	-0.915588
CaDEM01G08320	239	chr1	19905221	19911587	-	4	213	452	56	54	72	60	59.2522	116.96	13.0959	13.5322	14.1076	14.2522	5.26309	-2.71183	0.0133903	-2.61428	0.019858	0.0975509	0.949352	XP_016575720.1	LOC107873390	ferredoxin-2	56.886	1.72e-48	158	XP_016575720.1	LOC107873390	ferredoxin C 2, chloroplastic, transcript variant X2	56.886	1.99e-48	158	CQW23_00619	hypothetical protein	56.886	1.2e-48	158	5.88515	-0.840113	0.0193127	-1.55482	0.0010772	5.64195	-0.71684
CaDEM01G08330	100	chr1	19937144	19937446	+	NA	0	0	0	0	0	0	-	-	-	-	-	-	-	-	-	-	-	-	-	XP_016575034.1	LOC107872893	protein LE25	72.5	7.57e-11	55.1	XP_047265987.1	LOC124897242	uncharacterized LOC124897242	100	1.39e-71	210	CQW23_00617	hypothetical protein	97.183	1.4e-44	138	-	-	-	-	-	-	-
CaDEM01G08340	167	chr1	19938004	19943371	-	NA	44	80	86	87	93	76	12.6103	21.0851	19.8615	21.5166	18.0861	17.9282	4.21136	0.330086	0.499591	0.13195	0.816403	-0.198136	0.853665	XP_016572797.1	LOC107870699	uncharacterized protein LOC107870699	84.431	3.42e-90	260	XP_047265983.1	LOC107870699	uncharacterized LOC107870699	81.875	4.52e-82	241	CQW23_00616	hypothetical protein	82.635	5.22e-87	251	4.74046	-0.431321	0.0864444	-0.597887	0.025391	4.7783	0.0508393
CaDEM01G08350	81	chr1	19952661	19953172	-	NA	0	0	0	0	0	0	-	-	-	-	-	-	-	-	-	-	-	-	-	XP_016581892.1	LOC107879356	uncharacterized protein LOC107879356	68.889	1.72e-18	73.6	XP_016549088.2	LOC107848870	uncharacterized LOC107848870	80	6.14e-07	45.1	-	-	-	-	-	-	-	-	-	-	-	-
CaDEM01G08360	392	chr1	19961141	19970289	+	NA	90	74	152	120	136	118	25.3058	19.5387	34.7457	29.501	26.2326	27.5779	4.76354	0.531622	0.211518	0.280252	0.508232	-0.25137	0.765393	XP_016572787.1	LOC107870694	AT-hook motif nuclear-localized protein 13-like	92.823	0	763	XP_047261645.1	LOC124895242	AT-hook motif nuclear-localized protein 13-like	93.541	0	769	CQW23_00614	AT-hook motif nuclear-localized protein 10	93.78	0	775	4.62791	0.5965	0.0273791	0.853838	0.00510674	4.9732	0.367767
CaDEM01G08370	235	chr1	20008564	20009469	-	NA	0	1	8	11	0	3	0.466898	0.724626	2.27105	3.12836	0.466898	1.15616	0.451698	3.98606	0.119932	1.10528	0.707163	-2.88078	0.47266	XP_016554120.1	LOC107853653	AT-hook motif nuclear-localized protein 23-like	76.412	3.65e-122	349	XP_016554120.2	LOC107853653	AT-hook motif nuclear-localized protein 23	76.744	8.33e-123	351	CQW23_00637	AT-hook motif nuclear-localized protein 23	62.876	7.06e-89	263	-0.352572	4.32298	0.0134552	4.59822	0.00864329	-0.92498	4.40931
CaDEM01G08380	261	chr1	20061857	20062642	+	NA	3	4	0	0	0	1	-	-	-	-	-	-	-	-	-	-	-	-	-	XP_016554111.1	LOC107853643	zinc finger protein JAGGED	100	0	533	XP_016554111.1	LOC107853643	zinc finger protein 10	100	0	533	CQW23_00636	putative transcriptional regulator RABBIT EARS	98.467	0	523	0.322602	-0.342424	0.633673	-1.39635	0.0713883	0.137859	-3.45027
CaDEM01G08390	516	chr1	20080278	20085781	-	NA	0	0	0	0	0	0	-	-	-	-	-	-	-	-	-	-	-	-	-	XP_016555302.1	LOC107854817	uncharacterized protein LOC107854817	91.946	1.97e-90	293	XP_047264771.1	LOC124896924	uncharacterized LOC124896924	67.935	8.83e-63	216	CQW23_25632	hypothetical protein	26.797	2.24e-17	84.7	0.256281	-2.87747	0.0332243	-3.64049	0.0185189	0.333284	-1.36352
CaDEM01G08400	352	chr1	20087576	20088634	+	NA	0	0	0	0	0	0	-	-	-	-	-	-	-	-	-	-	-	-	-	-	-	-	-	-	-	-	-	-	-	-	-	-	-	-	-	-	-	-	-	-	-	-	-
CaDEM01G08410	147	chr1	20120399	20120893	+	NA	1	1	0	0	0	0	-	-	-	-	-	-	-	-	-	-	-	-	-	XP_016576699.1	LOC107874427	uncharacterized protein LOC107874427	43.357	1.37e-36	127	XP_047265978.1	LOC124897240	uncharacterized LOC124897240	89.634	8.76e-104	296	CQW23_18993	hypothetical protein	46.667	8.55e-37	133	5.39613	2.14214	0.0040711	2.27102	0.0024741	6.43937	1.18787
CaDEM01G08420	104	chr1	20143685	20143999	+	NA	0	1	0	0	0	0	-	-	-	-	-	-	-	-	-	-	-	-	-	XP_016579671.1	LOC107877522	uncharacterized protein LOC107877522	41.837	2.48e-20	81.6	XP_047257138.1	LOC124889449	uncharacterized LOC124889449	60.825	2.22e-40	130	CQW23_22907	hypothetical protein	31.522	3.36e-10	55.1	-	-	-	-	-	-	-
CaDEM01G08430	429	chr1	20151617	20171987	+	5	292	158	441	358	442	384	81.0553	41.1879	99.9206	87.0853	84.2054	88.6925	6.32873	0.663439	0.218488	0.56611	0.311888	-0.0973288	0.943163	XP_016572767.1	LOC107870684	acetylornithine deacetylase	97.717	0	877	XP_016572767.2	LOC107870684	acetylornithine deacetylase	97.945	0	880	CQW23_00635	Acetylornithine deacetylase	97.717	0	878	5.03577	0.176632	0.336295	0.330319	0.0811287	5.49902	0.45033
CaDEM01G08440	226	chr1	20172802	20175258	-	NA	0	1	1	0	0	0	-	-	-	-	-	-	-	-	-	-	-	-	-	XP_016554102.1	LOC107853633	probable 2-oxoglutarate-dependent dioxygenase AOP1	96.089	7.75e-125	356	XP_016554102.2	LOC107853633	probable 2-oxoglutarate-dependent dioxygenase AOP1	96.089	9.33e-125	356	CQW23_00634	hypothetical protein	94.972	1.94e-124	350	-	-	-	-	-	-	-
CaDEM01G08450	205	chr1	20183493	20184180	+	NA	42	32	25	15	29	23	12.0584	8.71418	6.10487	4.09616	5.96105	5.75125	2.8221	-1.09847	0.12638	-0.855695	0.227991	0.242772	0.860833	XP_016554091.1	LOC107853624	abscisic acid receptor PYR1-like	100	2.33e-148	410	XP_016554091.1	LOC107853624	abscisic acid receptor PYR1	100	2.68e-148	410	-	-	-	-	-	-	-	-	-	-	-	-
CaDEM01G08460	122	chr1	20213264	20213948	-	NA	0	0	0	0	0	0	-	-	-	-	-	-	-	-	-	-	-	-	-	XP_016567071.1	LOC107865285	uncharacterized protein LOC107865285	45.205	2.6e-16	72.8	XP_047262765.1	LOC107861158	retrovirus-related Pol polyprotein from transposon RE2, transcript variant X1	66.667	1.61e-14	65.1	-	-	-	-	-	-	-	-	-	-	-	-
CaDEM01G08470	279	chr1	20375009	20376241	-	NA	19	17	18	17	16	17	5.71066	4.84827	4.52623	4.58006	3.49816	4.37272	2.19146	-0.234633	0.747885	-0.474979	0.533588	-0.240346	0.883942	XP_016572757.1	LOC107870678	protein HAIKU1	81.974	8.38e-113	331	XP_016572757.2	LOC107870678	protein HAIKU1, transcript variant X1	80.687	1.14e-110	326	-	-	-	-	-	-	-	-	-	-	-	-
CaDEM01G08480	141	chr1	20407597	20409042	-	NA	49	10	0	0	0	0	13.9903	3.04417	0.466898	0.466898	0.466898	0.466898	1.58197	-8.10071	0.0551161	-8.15403	0.0654062	-0.0533194	1	-	-	-	-	-	-	-	-	-	-	-	-	-	-	-	-	-	-	-	-	-	-	-	-
CaDEM01G08490	111	chr1	20424239	20424574	-	NA	0	0	0	0	0	0	-	-	-	-	-	-	-	-	-	-	-	-	-	XP_016574280.1	LOC107871926	uncharacterized protein LOC107871926	100	2.82e-79	228	XP_016574280.1	LOC107871926	uncharacterized LOC107871926	100	3.25e-79	228	-	-	-	-	-	-	-	-	-	-	-	-
CaDEM01G08500	244	chr1	20440185	20441388	-	NA	0	0	0	0	0	0	-	-	-	-	-	-	-	-	-	-	-	-	-	XP_016554268.1	LOC107853792	aquaporin TIP1-3-like	79.323	7.59e-147	410	XP_047261324.1	LOC124894848	aquaporin TIP1-3-like	76.415	1.19e-110	317	-	-	-	-	-	-	-	-	-	-	-	-
CaDEM01G08510	207	chr1	20454912	20455734	-	NA	1	0	0	0	0	0	-	-	-	-	-	-	-	-	-	-	-	-	-	XP_016554268.1	LOC107853792	aquaporin TIP1-3-like	69.417	2.31e-93	273	XP_047261324.1	LOC124894848	aquaporin TIP1-3-like	89.796	9.55e-124	348	-	-	-	-	-	-	-	-	-	-	-	-
CaDEM01G08520	438	chr1	20492281	20495849	-	NA	1	0	0	1	0	0	-	-	-	-	-	-	-	-	-	-	-	-	-	XP_016554268.1	LOC107853792	aquaporin TIP1-3-like	83.835	3.11e-153	435	XP_047261324.1	LOC124894848	aquaporin TIP1-3-like	83.019	4.21e-122	354	-	-	-	-	-	-	-	-	-	-	-	-
CaDEM01G08530	271	chr1	20732407	20733771	-	NA	0	0	0	0	0	0	-	-	-	-	-	-	-	-	-	-	-	-	-	XP_016554268.1	LOC107853792	aquaporin TIP1-3-like	73.394	2.92e-101	296	XP_047261324.1	LOC124894848	aquaporin TIP1-3-like	71.585	1.45e-82	247	-	-	-	-	-	-	-	-	-	-	-	-
CaDEM01G08540	604	chr1	20783727	20785733	-	6	491	638	266	252	527	421	135.977	164.897	60.4549	61.4385	100.309	97.1934	6.69125	-1.30603	0.0223237	-0.604676	0.146607	0.701353	0.369974	XP_016573059.1	LOC107870881	transcription factor MYC2-like	89.97	0	1219	XP_047250563.1	LOC107870881	transcription factor MYC2	90.419	0	1226	CQW23_07758	Transcription factor SPEECHLESS	25	2.17e-12	68.6	2.92164	-0.65329	0.131868	0.753097	0.0756986	2.95423	-0.559773
CaDEM01G08550	313	chr1	20811969	20816682	+	NA	0	0	0	0	0	0	-	-	-	-	-	-	-	-	-	-	-	-	-	XP_016546210.1	LOC107846294	uncharacterized protein LOC107846294	63.362	9.35e-83	252	XP_047264283.1	LOC107863770	replication protein A 70 kDa DNA-binding subunit B	48.031	8.5e-101	303	CQW23_14203	hypothetical protein	63.445	5e-90	268	-	-	-	-	-	-	-
CaDEM01G08560	586	chr1	20854588	20857079	-	NA	0	0	0	0	0	0	-	-	-	-	-	-	-	-	-	-	-	-	-	XP_016578772.1	LOC107876341	serine/threonine-protein phosphatase 7 long form homolog	73.913	2.19e-132	387	XP_016578772.2	LOC107876341	serine/threonine-protein phosphatase 7 long form homolog	74.517	7.07e-137	399	-	-	-	-	-	-	-	-	-	-	-	-
CaDEM01G08570	404	chr1	20919446	20926016	+	NA	235	258	247	212	356	245	65.324	66.9606	56.17	51.7605	67.9124	56.7567	5.92633	-0.298769	0.362579	-0.0916737	0.804018	0.207096	0.766623	XP_016573045.1	LOC107870871	probable ADP-ribosylation factor GTPase-activating protein AGD8 isoform X1	99.752	0	828	XP_016573045.2	LOC107870871	probable ADP-ribosylation factor GTPase-activating protein AGD8, transcript variant X1	100	0	829	CQW23_10301	Chitinase 5	85.484	1.4e-30	121	-	-	-	-	-	3.88669	2.22038
CaDEM01G08580	666	chr1	20927597	20932579	+	4	80	189	154	170	134	127	22.5459	49.1774	35.1968	41.5986	25.8537	29.6457	5.08708	0.172833	0.741911	-0.298	0.58839	-0.470833	0.66947	XP_016573033.1	LOC107870863	ubiquitin carboxyl-terminal hydrolase 20-like	94.176	0	1355	XP_016573033.2	LOC107870863	ubiquitin carboxyl-terminal hydrolase 20	94.46	0	1360	CQW23_00646	Ubiquitin carboxyl-terminal hydrolase 21	91.619	0	1310	4.16549	0.723698	0.0234376	1.09993	0.00311943	4.7067	0.977795
CaDEM01G08590	176	chr1	20935721	20936251	-	NA	0	0	0	0	0	0	-	-	-	-	-	-	-	-	-	-	-	-	-	XP_016575889.1	LOC107873506	glycine-rich cell wall structural protein 1.8-like	100	3.22e-94	272	XP_047266050.1	LOC107873506	glycine-rich cell wall structural protein 1.8-like	100	2.53e-94	272	-	-	-	-	-	-	-	-	-	-	-	-
CaDEM01G08600	217	chr1	20962814	20963467	-	NA	0	0	0	0	5	3	0.466898	0.466898	0.466898	0.466898	1.41417	1.15616	-0.384007	-0.0133001	1	4.85236	0.280248	4.86566	0.558769	XP_016554218.1	LOC107853746	glycine-rich cell wall structural protein 1.0-like	100	9.19e-111	316	XP_016554218.1	LOC107853746	glycine-rich cell wall structural protein 1.0	100	1.06e-110	316	CQW23_00644	hypothetical protein	84.615	1.25e-12	65.9	4.83739	2.53236	0.00488174	4.20753	0.000461339	5.608	1.85756
CaDEM01G08610	153	chr1	20979679	20980784	-	NA	0	0	0	0	0	0	-	-	-	-	-	-	-	-	-	-	-	-	-	-	-	-	-	-	-	-	-	-	-	-	-	CQW23_00644	hypothetical protein	76.923	2.09e-65	206	4.83739	2.53236	0.00488174	4.20753	0.000461339	5.608	1.85756
CaDEM01G08620	245	chr1	20982554	20983327	-	1	66	103	529	382	192	220	18.6821	27.0128	119.766	92.8921	36.842	51.0128	5.85146	2.27034	0.0159665	0.956825	0.127641	-1.31352	0.300272	-	-	-	-	-	-	-	-	-	-	-	-	-	-	-	-	-	-	-	-	-	-	-	-
CaDEM01G08630	189	chr1	21060566	21061395	+	NA	0	0	0	0	0	0	-	-	-	-	-	-	-	-	-	-	-	-	-	XP_016575610.1	LOC107873299	serine/threonine-protein kinase PBS1-like	100	1.79e-140	389	XP_016565261.1	LOC107863700	probable serine/threonine-protein kinase PBL23, transcript variant X1	56.17	4.59e-72	224	CQW23_00642	Serine/threonine-protein kinase CDL1	87.831	2.85e-106	302	-	-	-	-	-	-	-
CaDEM01G08640	291	chr1	21063959	21064834	+	NA	1	8	15	13	33	22	0.742886	2.52872	3.84968	3.61226	6.71887	5.52149	1.963	1.50986	0.277486	2.31205	0.156067	0.802193	0.743117	XP_016554208.1	LOC107853738	UDP-glycosyltransferase 89B2-like	99.656	0	601	XP_016554208.2	LOC107853738	UDP-glycosyltransferase 89B2	100	0	603	CQW23_20636	Scopoletin glucosyltransferase	21.569	9.91e-08	52	0.365082	0.0815625	0.927463	-0.901777	0.273908	0.238736	-0.0650026
CaDEM01G08650	453	chr1	21160111	21163704	+	3	173	59	32	87	465	303	48.2127	15.6728	7.6835	21.5166	88.5628	70.0824	5.39336	-1.06355	0.403154	1.36441	0.298302	2.42796	0.40025	XP_016573011.1	LOC107870847	succinate dehydrogenase [ubiquinone] iron-sulfur subunit 3, mitochondrial	100	0	649	XP_016573011.1	LOC107870847	succinate dehydrogenase [ubiquinone] iron-sulfur subunit 3, mitochondrial	100	0	649	CQW23_00640	Succinate dehydrogenase [ubiquinone] iron-sulfur subunit 2, mitochondrial	97.13	0	906	7.17112	2.8214	0.00159335	1.6836	0.0133962	7.71403	1.38436
CaDEM01G08660	241	chr1	21212795	21213520	-	NA	15	53	19	24	24	18	4.60671	14.1265	4.75175	6.27372	5.01378	4.60248	2.70752	-0.703987	0.434679	-0.860006	0.387925	-0.156019	0.952669	XP_016554198.1	LOC107853729	uncharacterized protein LOC107853729	100	1.47e-179	492	XP_016554198.1	LOC107853729	uncharacterized LOC107853729	100	1.69e-179	492	-	-	-	-	-	-	-	-	-	-	-	-
CaDEM01G08670	226	chr1	21218651	21219420	-	NA	0	0	0	0	0	0	-	-	-	-	-	-	-	-	-	-	-	-	-	XP_016560175.1	LOC107859631	pyrophosphate--fructose 6-phosphate 1-phosphotransferase subunit beta	51.163	7.67e-06	46.6	XP_016560175.1	LOC107859631	pyrophosphate--fructose 6-phosphate 1-phosphotransferase subunit beta	51.163	8.84e-06	46.6	CQW23_14801	hypothetical protein	55.556	6.1e-43	150	3.19408	0.0679108	0.876248	0.0174053	0.968199	2.92836	-0.343964
CaDEM01G08680	201	chr1	21227079	21228273	-	NA	0	0	0	0	0	0	-	-	-	-	-	-	-	-	-	-	-	-	-	XP_016542048.1	LOC107842622	uncharacterized protein LOC107842622	62.312	2.37e-86	253	XP_047253037.1	LOC107842622	uncharacterized LOC107842622, transcript variant X2	62.312	2.73e-86	253	CQW23_26145	hypothetical protein	57.778	4.52e-45	145	-	-	-	-	-	-	-
CaDEM01G08690	394	chr1	21246735	21253819	-	NA	0	0	0	0	0	0	-	-	-	-	-	-	-	-	-	-	-	-	-	XP_016558426.1	LOC107858256	uncharacterized protein LOC107858256	61.734	0	530	XP_047266069.1	LOC124897259	uncharacterized LOC124897259	81.948	0	669	CQW23_22522	hypothetical protein	65.217	0	527	-	-	-	-	-	-	-
CaDEM01G08700	203	chr1	21318271	21320088	+	6	579	600	402	366	586	554	160.264	155.103	91.1254	89.0209	111.487	127.751	6.93579	-0.81092	0.0641717	-0.401586	0.276516	0.409335	0.565227	XP_016572976.1	LOC107870826	uncharacterized protein LOC107870826	87.879	5.73e-148	410	XP_016572976.1	LOC107870826	protein RGF1 INDUCIBLE TRANSCRIPTION FACTOR 1	87.879	6.61e-148	410	CQW23_00717	hypothetical protein	87.391	1.36e-146	406	7.32254	-0.870728	0.0467971	-0.991725	0.0252984	6.80038	-1.765
CaDEM01G08710	245	chr1	21369069	21371623	+	NA	2	0	1	2	0	0	-	-	-	-	-	-	-	-	-	-	-	-	-	XP_016542737.1	LOC107843084	cytokinin riboside 5'-monophosphate phosphoribohydrolase LOG3	85.556	1.27e-48	159	XP_016542737.1	LOC107843084	cytokinin riboside 5'-monophosphate phosphoribohydrolase LOG3	85.556	1.46e-48	159	CQW23_23320	Cytokinin riboside 5'-monophosphate phosphoribohydrolase LOG3	74.684	5.08e-78	233	-	-	-	-	-	-	-
CaDEM01G08720	271	chr1	21388363	21390592	-	5	2	20	182	159	199	128	1.01887	5.62145	41.5113	38.9371	38.1682	29.8754	4.69809	3.86518	0.0422445	3.63731	0.0609647	-0.227871	0.934936	XP_016572957.1	LOC107870813	protein TORNADO 2	100	0	556	XP_016572957.1	LOC107870813	protein TORNADO 2	100	0	556	-	-	-	-	-	-	-	-	-	-	-	-
CaDEM01G08730	284	chr1	21410042	21415091	+	6	348	493	47	66	68	63	96.5106	127.527	11.0663	16.4357	13.3497	14.9414	5.53853	-3.07798	0.00646391	-3.00985	0.00973464	0.0681353	0.948018	XP_016572946.1	LOC107870808	28 kDa ribonucleoprotein, chloroplastic	98.944	0	580	XP_016572946.2	LOC107870808	28 kDa ribonucleoprotein, chloroplastic	100	0	583	CQW23_24044	THO complex subunit 4A	34.884	1.04e-09	57.8	5.22731	0.624643	0.0104007	0.527501	0.0190242	5.85159	0.271026
CaDEM01G08740	338	chr1	21417371	21418387	+	NA	11	14	0	1	10	11	3.50276	4.07509	0.466898	0.708849	2.36143	2.9942	1.21698	-4.54051	0.0420145	-0.588899	0.596189	3.95161	0.319473	XP_016554180.1	LOC107853713	RING-H2 finger protein ATL52	99.408	0	696	XP_016554180.2	LOC107853713	RING-H2 finger protein ATL52	100	0	699	CQW23_24353	RING-H2 finger protein ATL46	56.061	6.08e-16	78.2	0.0902537	-	-	-	-	-	-
CaDEM01G08750	343	chr1	21477586	21481105	-	4	93	714	0	3	22	13	26.1337	184.484	0.466898	1.19275	4.63488	3.4537	5.19236	-7.87511	0.0205763	-4.19949	0.0628088	3.67562	0.44478	XP_016572936.1	LOC107870799	transcription factor bHLH71-like	99.417	0	707	XP_016572936.2	LOC107870799	transcription factor bHLH71	100	0	715	CQW23_09610	Transcription factor ICE1	38.596	4.92e-06	48.1	4.9225	-1.4614	0.00403967	-0.917584	0.0254224	5.34055	-1.4765
CaDEM01G08760	527	chr1	21493478	21512818	-	NA	35	65	43	45	52	56	10.1265	17.2192	10.1642	11.3547	10.3185	13.3331	3.59381	-0.317449	0.536167	-0.190275	0.739683	0.127174	0.922732	XP_016572928.1	LOC107870790	uncharacterized protein At4g17910	90.611	0	825	XP_047250656.1	LOC107870790	uncharacterized protein At4g17910, transcript variant X1	91.485	0	836	CQW23_00711	hypothetical protein	90.611	0	826	3.5816	-0.52398	0.0589468	-0.598071	0.0338206	3.74784	-0.0256322
CaDEM01G08770	278	chr1	21532793	21533713	-	NA	0	0	0	0	0	0	-	-	-	-	-	-	-	-	-	-	-	-	-	XP_016554169.1	LOC107853704	RING-H2 finger protein ATL29	88.997	0	548	XP_016554169.2	LOC107853704	RING-H2 finger protein ATL29	90.85	0	561	CQW23_23345	putative dolichyl-diphosphooligosaccharide--protein glycosyltransferase subunit 3	41.25	1.35e-15	76.3	-	-	-	-	-	-	-
CaDEM01G08780	214	chr1	21562824	21564740	-	NA	83	22	19	32	12	12	23.3739	6.13691	4.75175	8.20933	2.74034	3.22395	2.99148	-1.11284	0.385079	-2.39871	0.148641	-1.28588	0.650568	XP_016572918.1	LOC107870786	cinnamoyl-CoA reductase 2-like	100	1.07e-161	449	XP_016572918.1	LOC107870786	cinnamoyl-CoA reductase-like SNL6	100	1.23e-161	449	CQW23_00709	hypothetical protein	99.065	4.19e-161	447	-0.0167625	-0.192467	0.898795	-1.29053	0.335241	-0.101296	0.530609
CaDEM01G08790	85	chr1	21565477	21565734	+	NA	0	0	0	1	0	0	-	-	-	-	-	-	-	-	-	-	-	-	-	XP_016548431.1	LOC107848234	protein SLOW WALKER 1	90.667	9.1e-34	121	XP_016548431.2	LOC107848234	protein SLOW WALKER 1	90.667	1.05e-33	121	CQW23_25319	Protein SLOW WALKER 1	90.667	6.19e-34	121	3.42099	1.07827	0.00412563	1.45797	0.00085185	4.16577	1.73169
CaDEM01G08800	181	chr1	21645177	21652363	+	NA	46	37	63	58	54	45	13.1623	10.0028	14.6746	14.5001	10.6974	10.8058	3.62078	0.352766	0.470082	-0.103507	0.858677	-0.456274	0.667445	XP_016572915.1	LOC107870783	uncharacterized protein LOC107870783	79.111	4.4e-116	328	XP_016572915.1	LOC107870783	uncharacterized LOC107870783	79.111	5.08e-116	328	CQW23_00708	hypothetical protein	78.667	3.19e-115	326	3.71092	0.310249	0.201124	-0.0293486	0.908495	3.9486	0.16876
CaDEM01G08810	254	chr1	21660846	21661999	+	5	296	126	887	777	1496	1209	82.1592	32.9406	200.502	188.463	283.889	278.24	7.47407	1.85781	0.0458571	2.39496	0.0343939	0.537144	0.68707	XP_016572911.1	LOC107870776	uncharacterized protein LOC107870776	88.421	1.71e-179	494	XP_016572911.1	LOC107870776	uncharacterized LOC107870776	88.421	1.97e-179	494	CQW23_00707	hypothetical protein	82.308	1.91e-143	403	6.38942	1.70641	0.00192939	0.876473	0.0295701	6.27184	1.30416
CaDEM01G08820	215	chr1	21685339	21685986	-	NA	0	0	0	0	0	0	-	-	-	-	-	-	-	-	-	-	-	-	-	XP_016555968.1	LOC107855459	lysM domain receptor-like kinase 3	59.223	1.53e-80	252	XP_047269848.1	LOC107855459	lysM domain receptor-like kinase 3	59.223	2.05e-80	252	CQW23_00705	hypothetical protein	98.14	2.89e-159	438	-	-	-	-	-	-	-
CaDEM01G08830	1234	chr1	21755395	21764322	+	6	622	504	17	18	57	59	172.131	130.362	4.30072	4.82201	11.2658	14.0224	5.80593	-5.19371	0.00589327	-3.62924	0.00973464	1.56447	0.260143	XP_016572895.1	LOC107870765	ABC transporter B family member 2-like isoform X1	98.161	0	2492	XP_016572895.2	LOC107870765	ABC transporter B family member 2, transcript variant X1	98.241	0	2495	CQW23_00704	ABC transporter B family member 2	97.282	0	2473	5.58943	0.354687	0.458255	0.0298265	0.95317	5.7652	-1.57429
CaDEM01G08840	295	chr1	21773178	21774679	+	NA	0	0	3	5	3	6	0.466898	0.466898	1.14345	1.67665	1.03526	1.84542	0.164712	5.08734	0.131543	5.09102	0.155918	0.00367684	1	XP_016572882.1	LOC107870761	transcription factor MYB39-like	96.091	0	598	XP_016572882.1	LOC107870761	transcription factor MYB41	96.091	0	598	CQW23_02063	Transcription factor MYB86	62.857	1.97e-41	146	0.693402	2.69682	0.099608	2.67799	0.0796442	1.15862	1.18018
CaDEM01G08850	299	chr1	21854935	21857171	+	NA	0	0	0	1	1	0	-	-	-	-	-	-	-	-	-	-	-	-	-	XP_016554147.1	LOC107853687	transcription factor MYB39-like	100	0	612	XP_016554147.1	LOC107853687	transcription factor MYB41	100	0	612	CQW23_26221	Transcription factor MYB26	71.429	3.22e-48	164	-0.650249	2.403	0.139217	3.695	0.0241794	0.272387	-0.0310942
CaDEM01G08860	467	chr1	21865248	21868080	-	NA	53	32	59	66	70	57	15.0942	8.71418	13.7725	16.4357	13.7286	13.5629	3.76071	0.384795	0.5205	0.225923	0.735735	-0.158872	0.914085	XP_016572866.1	LOC107870752	inositol-tetrakisphosphate 1-kinase 1-like	100	0	683	XP_047250703.1	LOC107870752	inositol-tetrakisphosphate 1-kinase 1, transcript variant X5	100	0	683	CQW23_00701	Inositol-tetrakisphosphate 1-kinase 1	99.401	0	677	2.57067	-0.303104	0.457456	0.0516769	0.903537	3.05716	-0.136166
CaDEM01G08870	163	chr1	21880213	21881315	+	NA	0	0	0	0	0	0	-	-	-	-	-	-	-	-	-	-	-	-	-	XP_016577699.1	LOC107875482	cell division control protein 6 homolog B	93.151	9.73e-44	151	XP_047270106.1	LOC107875482	cell division control protein 6 homolog B	93.151	1.12e-43	151	CQW23_31580	hypothetical protein	86.538	2.47e-53	168	-	-	-	-	-	-	-
CaDEM01G08880	198	chr1	21917572	21919271	+	NA	0	0	0	0	0	0	-	-	-	-	-	-	-	-	-	-	-	-	-	XP_016557233.1	LOC107856759	siroheme synthase	97.5	2.49e-19	84.7	XP_016557233.1	LOC107856759	S-adenosyl-L-methionine-dependent uroporphyrinogen III methyltransferase, chloroplastic	97.5	2.88e-19	84.7	-	-	-	-	-	-	-	-	-	-	-	-
CaDEM01G08890	720	chr1	21974448	21976610	+	NA	19	24	16	23	21	22	5.71066	6.65236	4.0752	6.03177	4.44542	5.52149	2.42954	-0.33606	0.602825	-0.342051	0.623516	-0.00599141	1	XP_016572858.1	LOC107870743	pentatricopeptide repeat-containing protein At5g64320, mitochondrial-like	99.722	0	1488	XP_047250715.1	LOC107870743	pentatricopeptide repeat-containing protein At5g64320, mitochondrial, transcript variant X3	100	0	1496	CQW23_25539	hypothetical protein	27.778	9.45e-65	230	2.51236	0.219556	0.659565	0.492357	0.304994	2.56127	-0.167225
CaDEM01G08900	179	chr1	21990535	21991212	-	NA	0	0	0	0	0	0	-	-	-	-	-	-	-	-	-	-	-	-	-	XP_016574663.1	LOC107872473	uncharacterized protein LOC107872473	71.123	1.35e-84	253	XP_016574663.1	LOC107872473	uncharacterized LOC107872473	71.123	1.55e-84	253	CQW23_09522	hypothetical protein	80	1.1e-23	90.9	-	-	-	-	-	-	-
CaDEM01G08910	303	chr1	22002311	22005479	-	NA	0	0	0	0	0	0	-	-	-	-	-	-	-	-	-	-	-	-	-	XP_016544151.1	LOC107844187	calmodulin-binding protein 60 D-like	28.643	6.92e-10	60.5	XP_047251545.1	LOC107839781	uncharacterized LOC107839781	89.474	1.47e-84	262	CQW23_22014	hypothetical protein	77.64	5.81e-82	250	-	-	-	-	-	-	-
CaDEM01G08920	257	chr1	22011938	22014808	+	NA	113	88	97	76	100	87	31.6535	23.1469	22.3422	18.8552	19.4123	20.4555	4.49927	-0.412	0.333297	-0.450686	0.330782	-0.0386854	0.982169	XP_016572840.1	LOC107870737	uncharacterized membrane protein At4g09580-like	90.511	4.31e-177	488	XP_016572840.1	LOC107870737	uncharacterized membrane protein At4g09580	90.511	4.97e-177	488	CQW23_00698	hypothetical protein	89.781	1.19e-175	484	6.5067	-0.464837	0.0535887	-0.983806	0.00192841	6.21186	-0.190576
CaDEM01G08930	590	chr1	22015921	22022634	-	NA	179	189	203	239	333	298	49.8687	49.1774	46.2472	58.2932	63.5549	68.9337	5.8081	0.0700328	0.845601	0.41985	0.268674	0.349817	0.631582	XP_016572827.1	LOC107870729	RNA-binding protein 34	99.831	0	1173	XP_016572827.2	LOC107870729	RNA-binding protein 34	100	0	1176	CQW23_05232	RNA-binding motif protein, X-linked 2	29.07	0.000312	43.1	-	-	-	-	-	-0.36069	-0.160631
CaDEM01G08940	906	chr1	22023936	22031741	-	3	124	74	82	101	403	290	34.6894	19.5387	18.9594	24.9039	76.8167	67.0956	5.33668	-0.270774	0.629987	1.44485	0.0711729	1.71562	0.275929	XP_016572815.1	LOC107870708	alpha,alpha-trehalose-phosphate synthase [UDP-forming] 5-like	95.693	0	1694	XP_047250745.1	LOC107870708	alpha,alpha-trehalose-phosphate synthase [UDP-forming] 5, transcript variant X9	96.042	0	1698	CQW23_00697	Alpha,alpha-trehalose-phosphate synthase [UDP-forming] 6	94.761	0	1681	5.41043	2.41952	8.60256e-05	2.60917	5.87625e-05	6.00163	0.330981
CaDEM01G08950	81	chr1	22060288	22061017	+	NA	0	0	0	0	0	0	-	-	-	-	-	-	-	-	-	-	-	-	-	XP_016582166.1	LOC107879732	actin-depolymerizing factor 12-like	77.5	7.26e-17	70.1	XP_016582166.1	LOC107879732	actin-depolymerizing factor 12-like	77.5	8.37e-17	70.1	CQW23_19428	Actin-depolymerizing factor	77.5	5.26e-17	69.7	-	-	-	-	-	-	-
CaDEM01G08960	306	chr1	22081335	22082359	-	NA	0	0	0	0	0	0	-	-	-	-	-	-	-	-	-	-	-	-	-	XP_016561200.1	LOC107860350	LOW QUALITY PROTEIN: subtilisin-like protease SBT1.2	64.329	5.98e-137	405	XP_047265749.1	LOC107876046	subtilisin-like protease	64.478	1.42e-135	409	-	-	-	-	-	-	-	-	-	-	-	-
CaDEM01G08970	408	chr1	22190832	22192145	-	NA	0	0	0	1	0	1	-	-	-	-	-	-	-	-	-	-	-	-	-	XP_016556556.1	LOC107856078	basic 7S globulin-like	93.364	0	819	XP_016556556.1	LOC107856078	probable aspartic proteinase GIP2	93.364	0	819	CQW23_32331	hypothetical protein	21.875	6.17e-09	58.2	-	-	-	-	-	-	-
CaDEM01G08980	144	chr1	22267197	22267631	+	NA	0	0	1	0	1	0	-	-	-	-	-	-	-	-	-	-	-	-	-	XP_016556556.1	LOC107856078	basic 7S globulin-like	78.873	1.17e-75	231	XP_016556556.1	LOC107856078	probable aspartic proteinase GIP2	78.873	1.35e-75	231	CQW23_00661	hypothetical protein	98.611	6.07e-100	300	-	-	-	-	-	-	-
CaDEM01G08990	303	chr1	22290394	22291340	+	NA	0	1	0	0	0	0	-	-	-	-	-	-	-	-	-	-	-	-	-	XP_016556554.1	LOC107856077	mitogen-activated protein kinase kinase kinase NPK1-like	98.684	0	626	XP_047250759.1	LOC124885346	mitogen-activated protein kinase kinase kinase 20-like	100	1.2e-162	451	CQW23_00660	hypothetical protein	88.477	9.69e-160	445	-	-	-	-	-	-	-
CaDEM01G09000	584	chr1	22292097	22296814	-	NA	47	4	44	29	41	34	13.4383	1.49781	10.3897	7.48347	8.2345	8.27854	3.0385	0.615372	0.669175	0.571861	0.723066	-0.0435115	0.997902	XP_016556558.1	LOC107856081	high affinity nitrate transporter 2.5	99.74	0	777	XP_016556558.1	LOC107856081	high affinity nitrate transporter 2.5	99.74	0	777	CQW23_00658	High-affinity nitrate transporter 2.3	99.219	0	772	0.390982	1.903	0.0852705	1.60855	0.124545	0.385582	0.831511
CaDEM01G09010	197	chr1	22315446	22317004	+	NA	2	1	0	0	0	0	-	-	-	-	-	-	-	-	-	-	-	-	-	XP_016556557.1	LOC107856079	uncharacterized protein LOC107856079	75.635	2.48e-99	287	XP_016556557.1	LOC107856079	uncharacterized LOC107856079	75.635	2.86e-99	287	CQW23_25551	hypothetical protein	77.528	1.32e-42	146	1.64603	-0.607407	0.338414	-1.09923	0.102255	1.50971	-1.27426
CaDEM01G09020	185	chr1	22417146	22417754	+	NA	0	0	0	0	0	0	-	-	-	-	-	-	-	-	-	-	-	-	-	XP_016557044.1	LOC107856566	mitogen-activated protein kinase kinase kinase NPK1-like	88.119	1.42e-126	358	XP_047266100.1	LOC107856565	mitogen-activated protein kinase kinase kinase 20-like	91.584	4.95e-135	379	CQW23_00657	hypothetical protein	89.604	3.63e-131	368	-	-	-	-	-	-	-
CaDEM01G09030	143	chr1	22477132	22479758	+	NA	0	0	1	0	0	0	-	-	-	-	-	-	-	-	-	-	-	-	-	XP_016554314.1	LOC107853839	uncharacterized protein LOC107853839	65.306	2.97e-55	175	XP_047266094.1	LOC107856082	uncharacterized LOC107856082	96.341	9.18e-53	166	CQW23_31872	hypothetical protein	65.306	2.07e-55	175	2.3333	0.834473	0.11354	0.926979	0.0791011	3.06527	0.279375
CaDEM01G09040	279	chr1	22480449	22481354	-	NA	0	0	0	0	0	0	-	-	-	-	-	-	-	-	-	-	-	-	-	XP_016557044.1	LOC107856566	mitogen-activated protein kinase kinase kinase NPK1-like	92.027	0	566	XP_016553687.1	LOC107853198	mitogen-activated protein kinase kinase kinase 20-like	69.903	1.27e-155	436	CQW23_00960	hypothetical protein	70.175	1.3e-143	407	-	-	-	-	-	-	-
CaDEM01G09050	100	chr1	22514813	22515197	-	NA	0	0	0	0	0	0	-	-	-	-	-	-	-	-	-	-	-	-	-	-	-	-	-	-	-	-	-	-	-	-	-	-	-	-	-	-	-	-	-	-	-	-	-
CaDEM01G09060	185	chr1	22544467	22548236	-	NA	0	0	0	0	0	0	-	-	-	-	-	-	-	-	-	-	-	-	-	-	-	-	-	-	-	-	-	-	-	-	-	-	-	-	-	-	-	-	-	-	-	-	-
CaDEM01G09070	162	chr1	22560246	22566104	-	NA	0	0	0	0	0	0	-	-	-	-	-	-	-	-	-	-	-	-	-	XP_016554314.1	LOC107853839	uncharacterized protein LOC107853839	85.714	6.83e-19	81.6	XP_016554314.2	LOC107853839	uncharacterized LOC107853839	85.714	2.07e-19	81.6	CQW23_31870	hypothetical protein	46.957	1.22e-19	81.6	-0.111863	0.997698	0.384272	0.837686	0.466831	-	-
CaDEM01G09080	124	chr1	22584462	22585175	-	NA	0	0	0	0	0	0	-	-	-	-	-	-	-	-	-	-	-	-	-	XP_016556558.1	LOC107856081	high affinity nitrate transporter 2.5	85.882	1.17e-33	122	XP_016556558.1	LOC107856081	high affinity nitrate transporter 2.5	85.882	1.35e-33	122	CQW23_00658	High-affinity nitrate transporter 2.3	87.059	2.28e-34	124	0.390982	1.903	0.0852705	1.60855	0.124545	0.385582	0.831511
CaDEM01G09090	104	chr1	22621319	22621716	+	NA	0	0	0	0	0	0	-	-	-	-	-	-	-	-	-	-	-	-	-	-	-	-	-	-	-	-	-	-	-	-	-	-	-	-	-	-	-	-	-	-	-	-	-
CaDEM01G09100	109	chr1	22637565	22637977	+	NA	0	0	0	0	0	0	-	-	-	-	-	-	-	-	-	-	-	-	-	-	-	-	-	-	-	-	-	-	-	-	-	-	-	-	-	-	-	-	-	-	-	-	-
CaDEM01G09110	259	chr1	22658193	22659038	+	NA	0	0	0	0	0	0	-	-	-	-	-	-	-	-	-	-	-	-	-	XP_016557044.1	LOC107856566	mitogen-activated protein kinase kinase kinase NPK1-like	91.321	3.15e-179	494	XP_016553687.1	LOC107853198	mitogen-activated protein kinase kinase kinase 20-like	72.694	1.03e-142	403	CQW23_00960	hypothetical protein	72.059	5.68e-143	405	-	-	-	-	-	-	-
CaDEM01G09120	124	chr1	22684900	22685613	-	NA	0	0	0	0	0	0	-	-	-	-	-	-	-	-	-	-	-	-	-	XP_016556558.1	LOC107856081	high affinity nitrate transporter 2.5	83.529	1.17e-31	117	XP_016556558.1	LOC107856081	high affinity nitrate transporter 2.5	83.529	1.35e-31	117	-	-	-	-	-	-	-	-	-	-	-	-
CaDEM01G09130	238	chr1	22734910	22735692	+	NA	0	0	0	0	0	0	-	-	-	-	-	-	-	-	-	-	-	-	-	XP_016557044.1	LOC107856566	mitogen-activated protein kinase kinase kinase NPK1-like	91.538	3.72e-177	488	XP_016553687.1	LOC107853198	mitogen-activated protein kinase kinase kinase 20-like	67.537	5.02e-129	367	CQW23_30392	Serine/threonine-protein kinase PEPKR2	28.571	2.28e-13	68.6	5.12184	0.696861	0.00804123	0.66514	0.00866803	5.46825	-0.231594
CaDEM01G09140	295	chr1	22736339	22740731	-	NA	0	0	0	0	1	0	-	-	-	-	-	-	-	-	-	-	-	-	-	XP_016554314.1	LOC107853839	uncharacterized protein LOC107853839	93.103	1.94e-72	225	XP_047266094.1	LOC107856082	uncharacterized LOC107856082	58.039	7.42e-86	256	-	-	-	-	-	-	-	-	-	-	-	-
CaDEM01G09150	124	chr1	22766700	22767413	-	NA	0	0	0	0	0	0	-	-	-	-	-	-	-	-	-	-	-	-	-	XP_016556558.1	LOC107856081	high affinity nitrate transporter 2.5	83.529	6.89e-33	120	XP_016556558.1	LOC107856081	high affinity nitrate transporter 2.5	83.529	7.95e-33	120	-	-	-	-	-	-	-	-	-	-	-	-
CaDEM01G09160	105	chr1	22768728	22769045	+	NA	0	0	0	0	0	0	-	-	-	-	-	-	-	-	-	-	-	-	-	-	-	-	-	-	-	-	-	-	-	-	-	-	-	-	-	-	-	-	-	-	-	-	-
CaDEM01G09170	95	chr1	22796332	22798696	+	NA	0	0	0	0	0	0	-	-	-	-	-	-	-	-	-	-	-	-	-	-	-	-	-	-	-	-	-	-	-	-	-	-	-	-	-	-	-	-	-	-	-	-	-
CaDEM01G09180	283	chr1	22831367	22832284	+	NA	0	0	0	0	0	0	-	-	-	-	-	-	-	-	-	-	-	-	-	XP_016557044.1	LOC107856566	mitogen-activated protein kinase kinase kinase NPK1-like	91.475	0	573	XP_016553687.1	LOC107853198	mitogen-activated protein kinase kinase kinase 20-like	69.329	2.43e-158	443	CQW23_11914	SNF1-related protein kinase catalytic subunit alpha KIN11	25.564	1.13e-14	73.6	6.70235	-0.931271	0.00433417	-1.1382	0.00145176	6.42255	-0.647324
CaDEM01G09190	280	chr1	22837790	22845257	-	NA	14	26	40	31	29	21	4.33072	7.16782	9.48765	7.96738	5.96105	5.29174	2.74636	0.653142	0.369514	-0.0223701	0.980944	-0.675512	0.659763	XP_016554314.1	LOC107853839	uncharacterized protein LOC107853839	87.458	0	519	XP_016554314.2	LOC107853839	uncharacterized LOC107853839	82.629	2.25e-122	348	CQW23_31872	hypothetical protein	87.458	0	519	2.3333	0.834473	0.11354	0.926979	0.0791011	3.06527	0.279375
CaDEM01G09200	517	chr1	22851620	22855595	+	NA	21	18	35	31	32	37	6.26264	5.106	8.36005	7.96738	6.52941	8.96781	2.84976	0.558822	0.391318	0.472031	0.498316	-0.0867908	0.966709	XP_016554315.1	LOC107853841	heat shock factor protein HSF8-like	93.81	0	971	XP_016554315.2	LOC107853841	heat shock factor protein HSF8	93.725	0	957	CQW23_31873	Heat shock factor protein HSF8	92.278	0	944	2.2956	0.241119	0.55529	0.205934	0.607569	2.57022	0.687098
CaDEM01G09210	202	chr1	22956687	22957641	+	NA	2	0	1	0	1	2	-	-	-	-	-	-	-	-	-	-	-	-	-	XP_016554312.1	LOC107853837	NAC domain-containing protein 101-like	75.61	1.03e-77	239	-	-	-	-	-	-	CQW23_00950	hypothetical protein	74.39	7.06e-76	235	-	-	-	-	-	-	-
CaDEM01G09220	261	chr1	22962425	22967663	-	NA	29	29	67	53	45	35	8.47054	7.941	15.5766	13.2903	8.99231	8.5083	3.38854	0.84646	0.138482	0.0975302	0.868718	-0.74893	0.487649	XP_016554310.1	LOC107853834	mitogen-activated protein kinase kinase kinase 2-like	99.306	7.21e-103	300	XP_016554310.1	LOC107853834	mitogen-activated protein kinase kinase kinase 20-like	99.306	8.31e-103	300	CQW23_00951	hypothetical protein	96.528	7.39e-101	291	-	-	-	-	-	-	-
CaDEM01G09230	564	chr1	22983853	22988700	+	1	28	53	205	102	58	58	8.19455	14.1265	46.6982	25.1459	11.4552	13.7926	4.31664	1.73217	0.0799333	0.182721	0.837507	-1.54945	0.38214	XP_016554313.1	LOC107853838	flavin-dependent oxidoreductase FOX2-like	99.619	0	1092	XP_016554313.1	LOC107853838	berberine bridge enzyme-like 13	99.619	0	1092	-	-	-	-	-	-	-	-	-	-	-	-
CaDEM01G09240	300	chr1	22991516	22992930	+	NA	1	3	3	4	3	2	0.742886	1.24008	1.14345	1.4347	1.03526	0.926407	0.122949	0.630774	0.679341	0.0292183	0.988784	-0.601555	0.851638	XP_016557458.1	LOC107857023	phosphatidylinositol-glycan biosynthesis class X protein	100	6.91e-140	392	XP_047258248.1	LOC107857023	phosphatidylinositol-glycan biosynthesis class X protein	100	0	499	-	-	-	-	-	-	-	-	-	-	-	-
CaDEM01G09250	439	chr1	23022688	23025441	+	NA	2	0	5	0	0	1	1.01887	0.466898	1.59449	0.466898	0.466898	0.696653	-0.357313	0.917969	0.761059	-1.00518	0.80456	-1.92315	0.783001	XP_016557458.1	LOC107857023	phosphatidylinositol-glycan biosynthesis class X protein	100	2.35e-138	394	XP_047258248.1	LOC107857023	phosphatidylinositol-glycan biosynthesis class X protein	99.588	2.13e-179	500	-	-	-	-	-	-	-	-	-	-	-	-
CaDEM01G09260	236	chr1	23041114	23042682	+	NA	0	0	0	0	0	0	-	-	-	-	-	-	-	-	-	-	-	-	-	XP_016540568.1	LOC107841075	serine/threonine-protein phosphatase 7 long form homolog	26.316	7.49e-05	43.5	XP_047270415.1	LOC124899552	serine/threonine-protein phosphatase 7 long form homolog	84.694	1.53e-51	166	-	-	-	-	-	-	-	-	-	-	-	-
CaDEM01G09270	543	chr1	23057234	23059983	+	NA	0	0	0	0	1	1	-	-	-	-	-	-	-	-	-	-	-	-	-	XP_016557458.1	LOC107857023	phosphatidylinositol-glycan biosynthesis class X protein	100	3.96e-136	392	XP_047258248.1	LOC107857023	phosphatidylinositol-glycan biosynthesis class X protein	100	1.03e-177	500	-	-	-	-	-	-	-	-	-	-	-	-
CaDEM01G09280	543	chr1	23086096	23088845	+	NA	0	0	1	0	1	0	-	-	-	-	-	-	-	-	-	-	-	-	-	XP_016557458.1	LOC107857023	phosphatidylinositol-glycan biosynthesis class X protein	100	5.92e-136	392	XP_047258248.1	LOC107857023	phosphatidylinositol-glycan biosynthesis class X protein	100	1.12e-177	500	-	-	-	-	-	-	-	-	-	-	-	-
CaDEM01G09290	105	chr1	23119994	23120311	+	NA	0	0	0	0	0	0	-	-	-	-	-	-	-	-	-	-	-	-	-	XP_016544189.1	LOC107844240	50S ribosomal protein L18	69.663	1.07e-36	122	XP_016544189.1	LOC107844240	50S ribosomal protein L18	69.663	1.24e-36	122	-	-	-	-	-	-	-	-	-	-	-	-
CaDEM01G09300	291	chr1	23144561	23147598	+	1	98	187	223	172	198	158	27.5137	48.662	50.7576	42.0825	37.9787	36.7681	5.3447	0.317131	0.549136	-0.00485683	0.995146	-0.321988	0.77817	XP_016553689.1	LOC107853200	binding partner of ACD11 1-like	98.566	0	551	XP_016553689.1	LOC107853200	binding partner of ACD11 1	98.566	0	551	-	-	-	-	-	-	-	-	-	-	-	-
CaDEM01G09310	157	chr1	23162622	23163696	-	NA	5	42	38	38	62	49	1.84684	11.2915	9.03661	9.66103	12.213	11.7249	3.22394	0.770678	0.541665	1.1679	0.401141	0.397226	0.886301	XP_016553691.1	LOC107853203	uncharacterized protein LOC107853203	98.734	4.82e-111	312	XP_016553691.2	LOC107853203	uncharacterized LOC107853203	100	2.51e-113	318	-	-	-	-	-	-	-	-	-	-	-	-
CaDEM01G09320	157	chr1	23226838	23229869	+	NA	68	91	91	82	98	90	19.2341	23.9201	20.9891	20.3069	19.0333	21.1448	4.37619	-0.0566363	0.898946	-0.102003	0.827389	-0.0453672	0.97408	XP_016553690.1	LOC107853201	uncharacterized protein LOC107853201	100	2.25e-114	322	XP_016553690.1	LOC107853201	uncharacterized LOC107853201	100	2.6e-114	322	-	-	-	-	-	-	-	-	-	-	-	-
CaDEM01G09330	297	chr1	23252882	23253811	+	NA	0	0	0	0	0	0	-	-	-	-	-	-	-	-	-	-	-	-	-	XP_016553687.1	LOC107853198	mitogen-activated protein kinase kinase kinase 2-like	96.117	0	615	XP_016553687.1	LOC107853198	mitogen-activated protein kinase kinase kinase 20-like	96.117	0	615	CQW23_17826	putative serine/threonine-protein kinase	31.905	5.51e-17	80.9	5.35613	-1.33159	0.000457437	-0.934948	0.00162285	5.78278	-1.31631
CaDEM01G09340	163	chr1	23266502	23266993	-	NA	10	7	10	14	11	6	3.22677	2.27099	2.72209	3.85421	2.55089	1.84542	1.4522	0.325202	0.74319	-0.382211	0.726625	-0.707412	0.732543	XP_016554292.1	LOC107853809	probable calcium-binding protein CML18	100	3.55e-118	330	XP_016554292.1	LOC107853809	probable calcium-binding protein CML18, transcript variant X1	100	4.09e-118	330	CQW23_00961	putative calcium-binding protein CML17	99.387	2.39e-117	328	1.7387	0.446437	0.438563	0.585675	0.297201	3.1247	-0.748242
CaDEM01G09350	393	chr1	23277913	23284354	-	6	416	380	104	89	106	87	115.278	98.4034	23.9208	22.0005	20.549	20.4555	5.64278	-2.23783	0.0074316	-2.40287	0.0102957	-0.165046	0.818261	XP_016573344.1	LOC107871048	plastoglobulin-1, chloroplastic	99.693	0	647	XP_047250795.1	LOC107871048	plastoglobulin-1, chloroplastic, transcript variant X3	99.693	0	647	-	-	-	-	-	-	-	-	-	-	-	-
CaDEM01G09360	442	chr1	23285648	23299367	-	6	1010	936	109	109	95	107	279.214	241.7	25.0484	26.8395	18.465	25.0506	6.67987	-3.35521	0.00646391	-3.62102	0.00973464	-0.265807	0.75604	XP_016573325.1	LOC107871044	glycerol-3-phosphate acyltransferase, chloroplastic	89.916	0	860	XP_016573325.2	LOC107871044	glycerol-3-phosphate acyltransferase, chloroplastic, transcript variant X1	90.126	0	862	-	-	-	-	-	-	-	-	-	-	-	-
CaDEM01G09370	332	chr1	23341391	23347298	+	6	1167	745	244	201	247	266	322.544	192.474	55.4935	49.099	47.2619	61.5815	6.92195	-2.2918	0.0180006	-2.21755	0.0261363	0.0742523	0.964085	XP_016573298.1	LOC107871028	uncharacterized protein At1g32220, chloroplastic isoform X1	92.771	0	603	XP_016573298.2	LOC107871028	uncharacterized protein At1g32220, chloroplastic, transcript variant X1	93.373	0	610	-	-	-	-	-	-	-	-	-	-	-	-
CaDEM01G09380	268	chr1	23348513	23350530	-	NA	26	12	10	11	37	43	7.64257	3.55963	2.72209	3.12836	7.47668	10.3463	2.54224	-1.02809	0.294882	0.745887	0.439172	1.77398	0.410467	XP_016569468.1	LOC107867646	programmed cell death protein 2	83.203	5.78e-151	428	XP_016569468.2	LOC107867646	programmed cell death protein 2, transcript variant X1	83.203	9.42e-152	430	-	-	-	-	-	-	-	-	-	-	-	-
CaDEM01G09390	111	chr1	23367124	23367607	+	NA	0	0	0	0	0	0	-	-	-	-	-	-	-	-	-	-	-	-	-	XP_016570910.1	LOC107868773	uncharacterized protein LOC107868773 isoform X2	78.723	2.51e-16	72.8	XP_047268636.1	LOC124898753	uncharacterized LOC124898753, transcript variant X1	44.33	4.62e-16	68.6	-	-	-	-	-	-	-	-	-	-	-	-
CaDEM01G09400	850	chr1	23368279	23378699	-	NA	17	6	5	3	7	3	5.15869	2.01326	1.59449	1.19275	1.79307	1.15616	1.07495	-1.62487	0.165121	-1.53113	0.206375	0.0937385	0.984709	XP_016569466.1	LOC107867645	uncharacterized protein LOC107867645	72.195	4.98e-90	283	XP_047266828.1	LOC107867645	uncharacterized LOC107867645, transcript variant X2	71.981	1.19e-89	283	-	-	-	-	-	-	-	-	-	-	-	-
CaDEM01G09410	473	chr1	23389079	23392058	+	2	882	680	825	864	1226	993	243.888	175.722	186.52	209.512	232.737	228.613	7.73359	-0.0715427	0.873375	0.145523	0.751359	0.217065	0.807518	XP_016573249.1	LOC107870989	inactive poly [ADP-ribose] polymerase RCD1-like isoform X4	100	0	988	XP_047250863.1	LOC107870989	inactive poly [ADP-ribose] polymerase RCD1, transcript variant X10	100	0	988	CQW23_24518	Inactive poly [ADP-ribose] polymerase RCD1	46.012	8.49e-48	162	-	-	-	-	-	-	-
CaDEM01G09420	382	chr1	23395749	23400589	-	6	117	208	40	27	38	25	32.7574	54.0742	9.48765	6.99957	7.66613	6.21075	4.2787	-2.45538	0.0232026	-2.71797	0.0251903	-0.262588	0.852863	XP_016573207.1	LOC107870982	probable inactive shikimate kinase like 2, chloroplastic	100	0	781	XP_016573207.1	LOC107870982	probable inactive shikimate kinase like 2, chloroplastic	100	0	781	-	-	-	-	-	-	-	-	-	-	-	-
CaDEM01G09430	290	chr1	23474695	23479070	+	NA	14	11	6	4	18	12	4.33072	3.3019	1.82001	1.4347	3.87706	3.22395	1.58218	-1.50532	0.130027	-0.112203	0.904331	1.39311	0.460751	XP_016573194.1	LOC107870976	probable transcription factor KAN2	100	0	602	XP_016573194.2	LOC107870976	probable transcription factor KAN2	100	0	602	CQW23_25149	Protein PHR1-LIKE 1	46.237	9.98e-18	82.4	2.10827	1.80404	0.00271313	0.400981	0.341248	2.9901	-0.733427
CaDEM01G09440	289	chr1	23483514	23484667	-	NA	0	0	0	0	0	0	-	-	-	-	-	-	-	-	-	-	-	-	-	XP_016554274.1	LOC107853801	uncharacterized protein LOC107853801	96.591	1.87e-55	176	XP_016554274.1	LOC107853801	uncharacterized LOC107853801	96.591	2.15e-55	176	-	-	-	-	-	-	-	-	-	-	-	-
CaDEM01G09450	872	chr1	23623204	23627339	-	4	31	356	61	72	70	73	9.02251	92.2179	14.2235	17.8874	13.7286	17.239	4.77183	-1.18695	0.398571	-1.23561	0.413491	-0.0486638	0.996351	XP_016573183.1	LOC107870967	lysine-specific demethylase JMJ706-like	94.857	0	1707	XP_016573183.1	LOC107870967	lysine-specific demethylase JMJ706	94.857	0	1707	CQW23_18766	Lysine-specific demethylase	69.535	0	1181	2.86531	0.671317	0.420491	1.37266	0.0998363	3.55695	0.252382
CaDEM01G09460	391	chr1	23727013	23730168	+	NA	120	98	101	78	160	138	33.5854	25.7242	23.2443	19.3391	30.7795	32.173	4.77997	-0.482342	0.246984	0.10125	0.82413	0.583592	0.501535	XP_016573139.1	LOC107870942	putative F-box/LRR-repeat protein At3g18150 isoform X1	99.497	1.43e-144	412	XP_047250877.1	LOC107870942	putative F-box/LRR-repeat protein At3g18150, transcript variant X1	99.497	1.65e-144	412	CQW23_00974	hypothetical protein	87.732	9.38e-169	472	3.67237	0.219462	0.510615	-0.0144323	0.968199	-	-
CaDEM01G09470	192	chr1	23736620	23737198	-	NA	0	0	0	0	0	0	-	-	-	-	-	-	-	-	-	-	-	-	-	XP_016573144.1	LOC107870942	putative F-box/LRR-repeat protein At3g18150 isoform X2	46.575	3.36e-33	120	XP_047250877.1	LOC107870942	putative F-box/LRR-repeat protein At3g18150, transcript variant X1	44.805	5.08e-33	120	CQW23_00974	hypothetical protein	46.377	1.41e-30	112	3.67237	0.219462	0.510615	-0.0144323	0.968199	-	-
CaDEM01G09480	374	chr1	23785284	23801548	-	NA	0	0	0	0	0	0	-	-	-	-	-	-	-	-	-	-	-	-	-	XP_016576397.1	LOC107873981	F-box/FBD/LRR-repeat protein At5g56420-like	98.377	0	622	XP_016573150.1	LOC107870942	putative F-box/LRR-repeat protein At3g18150, transcript variant X2	60.311	1.16e-90	275	CQW23_05358	hypothetical protein	39.414	2.58e-49	173	2.8076	1.89459	0.00359124	1.78182	0.00403116	3.6155	0.679168
CaDEM01G09490	513	chr1	23866427	23870598	+	NA	16	3	1	1	1	2	4.8827	1.24008	0.692417	0.708849	0.656352	0.926407	0.535748	-3.15717	0.146924	-2.72524	0.205374	0.431934	0.948776	XP_016573123.1	LOC107870932	cytokinin dehydrogenase 7 isoform X1	99.61	0	1061	XP_016573123.2	LOC107870932	cytokinin dehydrogenase 7, transcript variant X1	100	0	1067	CQW23_00833	Cytokinin dehydrogenase 7	97.271	0	1036	1.81927	-2.96131	0.000882364	-1.95623	0.00369013	1.03486	-2.44275
CaDEM01G09500	284	chr1	23907856	23910190	-	NA	0	0	0	0	0	0	-	-	-	-	-	-	-	-	-	-	-	-	-	XP_016572025.1	LOC107870115	F-box/LRR-repeat protein At5g02910-like	43.846	6.9e-57	187	XP_016572025.2	LOC107870115	putative F-box/LRR-repeat protein At5g02700	44.231	2.87e-58	191	CQW23_00974	hypothetical protein	63.704	1.43e-111	323	3.67237	0.219462	0.510615	-0.0144323	0.968199	-	-
CaDEM01G09510	338	chr1	23916906	23918577	+	NA	0	0	0	0	0	0	-	-	-	-	-	-	-	-	-	-	-	-	-	XP_016576261.1	LOC107873813	AP2-like ethylene-responsive transcription factor At1g16060	98.827	0	705	XP_047266142.1	LOC107873813	AP2-like ethylene-responsive transcription factor BBM	97.929	0	690	CQW23_00834	AP2-like ethylene-responsive transcription factor BBM2	97.059	0	687	-	-	-	-	-	-	-
CaDEM01G09520	311	chr1	23920482	23931635	-	5	327	266	408	411	548	432	90.7148	69.0224	92.4785	99.9087	104.287	99.7207	6.53457	0.279563	0.434679	0.361152	0.357295	0.0815887	0.929899	XP_016573110.1	LOC107870927	uncharacterized protein LOC107870927	86.395	4.66e-179	496	XP_047250907.1	LOC107870927	uncharacterized LOC107870927	86.395	5.38e-179	496	CQW23_00835	hypothetical protein	86.054	4.03e-178	493	5.21252	-0.405246	0.14201	-0.462476	0.0945398	5.17825	-0.265132
CaDEM01G09530	842	chr1	23969872	23975824	-	4	36	241	8	11	17	15	10.4024	62.5793	2.27105	3.12836	3.68761	3.91321	3.82816	-3.68552	0.0401431	-3.01278	0.0716977	0.672736	0.800032	XP_016573098.1	LOC107870908	homeobox-leucine zipper protein HDG5 isoform X1	100	0	1741	XP_016573098.1	LOC107870908	homeobox-leucine zipper protein HDG5, transcript variant X2	100	0	1741	CQW23_26951	Homeobox-leucine zipper protein HOX9	32.759	1.07e-10	65.5	6.52343	0.933747	0.00128819	1.40484	0.00018808	6.73328	0.632094
CaDEM01G09540	127	chr1	23997734	23998236	+	NA	0	0	0	0	0	0	-	-	-	-	-	-	-	-	-	-	-	-	-	-	-	-	-	-	-	-	-	-	-	-	-	-	-	-	-	-	-	-	-	-	-	-	-
CaDEM01G09550	361	chr1	24070725	24075430	+	4	136	239	216	172	212	170	38.0012	62.0638	49.1789	42.0825	40.6311	39.5251	5.49951	-0.111821	0.827429	-0.305317	0.554382	-0.193496	0.855867	XP_016573081.1	LOC107870898	probable tocopherol O-methyltransferase, chloroplastic	99.437	0	734	XP_047250923.1	LOC107870898	probable tocopherol O-methyltransferase, chloroplastic, transcript variant X2	100	0	737	CQW23_27781	(S)-coclaurine N-methyltransferase	24.022	4.04e-10	60.5	5.39925	-0.389907	0.0564181	-1.08356	0.000598704	5.10501	-0.432383
CaDEM01G09560	440	chr1	24172363	24177879	-	1	178	318	1592	1381	821	660	49.5927	82.4243	359.493	334.601	156.008	152.105	7.56291	2.42889	0.0134972	1.25278	0.0698851	-1.17611	0.325824	XP_016571450.1	LOC107869421	protein disulfide isomerase-like 1-4	95.228	0	888	XP_016571450.2	LOC107869421	protein disulfide isomerase-like 1-4	95.445	0	889	CQW23_00839	Protein disulfide isomerase-like 1-4	95.228	0	887	6.35553	1.20431	0.000832632	1.41615	0.000333437	6.8513	0.94055
CaDEM01G09570	92	chr1	24231064	24231342	-	NA	0	0	0	0	0	0	-	-	-	-	-	-	-	-	-	-	-	-	-	-	-	-	-	-	-	-	-	-	-	-	-	-	-	-	-	-	-	-	-	-	-	-	-
CaDEM01G09580	220	chr1	24259529	24262306	+	NA	0	0	0	0	0	0	-	-	-	-	-	-	-	-	-	-	-	-	-	XP_016558426.1	LOC107858256	uncharacterized protein LOC107858256	58.96	4.66e-55	186	XP_047268129.1	LOC107856877	uncharacterized LOC107856877	58.478	9.52e-93	284	-	-	-	-	-	-	-	-	-	-	-	-
CaDEM01G09590	317	chr1	24284321	24293568	+	NA	1	22	11	11	30	27	0.742886	6.13691	2.9476	3.12836	6.15051	6.67026	2.11713	0.0824604	0.965755	1.30516	0.443712	1.2227	0.70837	XP_016571460.1	LOC107869431	protein ABHD17B	100	0	546	XP_016571460.2	LOC107869431	alpha/beta hydrolase domain-containing protein 17B	100	0	547	-	-	-	-	-	-	-	-	-	-	-	-
CaDEM01G09600	1139	chr1	24428332	24432538	+	1	56	326	334	359	351	327	15.9222	84.4861	75.7901	87.3273	66.9651	75.5965	6.08138	0.986214	0.336743	0.795667	0.464811	-0.190546	0.942133	XP_016571490.1	LOC107869454	cellulose synthase-like protein D3	99.912	0	2361	XP_047251009.1	LOC107869454	cellulose synthase-like protein D3, transcript variant X4	100	0	2363	CQW23_12916	Cellulose synthase-like protein E1	27.444	4.12e-87	298	4.5419	-3.53429	9.14482e-05	-4.27546	5.15422e-05	2.36306	-2.25819
CaDEM01G09610	389	chr1	24435573	24449603	-	NA	1	3	1	1	2	0	-	-	-	-	-	-	-	-	-	-	-	-	-	XP_016571499.1	LOC107869473	probable xyloglucan endotransglucosylase/hydrolase protein 30	90.476	0	649	XP_016571499.1	LOC107869473	probable xyloglucan endotransglucosylase/hydrolase protein 30	90.476	0	649	CQW23_16194	putative xyloglucan endotransglucosylase/hydrolase protein 23	28.279	3.03e-21	92.8	-	-	-	-	-	-	-
CaDEM01G09620	721	chr1	24460610	24468229	-	4	64	127	50	52	50	43	18.1301	33.1983	11.7428	13.0483	9.93958	10.3463	4.00063	-1.03472	0.106343	-1.32884	0.0776077	-0.294119	0.798599	XP_016571511.1	LOC107869483	UV-B-induced protein At3g17800, chloroplastic	100	0	751	XP_016571511.1	LOC107869483	UV-B-induced protein At3g17800, chloroplastic	100	0	751	CQW23_00843	hypothetical protein	98.916	0	751	4.74974	-1.22076	0.00085785	-1.52453	0.000272487	4.62476	-0.886602
CaDEM01G09630	166	chr1	24567360	24568048	-	NA	0	0	0	0	0	0	-	-	-	-	-	-	-	-	-	-	-	-	-	XP_016553351.1	LOC107852827	uncharacterized protein LOC107852827	71.579	2.02e-93	273	XP_016553351.2	LOC107852827	uncharacterized LOC107852827	71.579	1.74e-91	274	CQW23_16541	putative potassium transporter 14	29.586	2.83e-20	86.3	-	-	-	-	-	-	-
CaDEM01G09640	407	chr1	24574014	24581603	-	NA	161	152	215	170	249	219	44.9009	39.6415	48.9534	41.5986	47.6408	50.7831	5.51084	0.0992631	0.781439	0.226027	0.540041	0.126764	0.870799	XP_016571517.1	LOC107869494	bZIP transcription factor 16	100	0	829	XP_016571517.1	LOC107869494	bZIP transcription factor 16	100	0	829	CQW23_00844	hypothetical protein	99.263	0	822	5.22956	0.198047	0.278515	0.207304	0.245949	5.03716	-0.340856
CaDEM01G09650	179	chr1	24670982	24674850	-	NA	125	111	151	122	190	158	34.9653	29.0747	34.5202	29.9849	36.4631	36.7681	5.07202	0.0123441	0.97738	0.202765	0.596026	0.19042	0.80392	XP_016571554.1	LOC107869539	vacuolar protein sorting-associated protein 25	100	8.18e-133	369	XP_047251061.1	LOC107869539	vacuolar protein sorting-associated protein 25, transcript variant X3	100	9.44e-133	369	-	-	-	-	-	-	-	-	-	-	-	-
CaDEM01G09660	573	chr1	24676052	24685632	+	2	143	68	103	75	93	73	39.9331	17.9924	23.6953	18.6132	18.0861	17.239	4.49501	-0.394608	0.474377	-0.639129	0.305344	-0.244521	0.8394	XP_016571566.1	LOC107869556	phosphomevalonate kinase	83.333	0	843	XP_047251054.1	LOC107869556	phosphomevalonate kinase, peroxisomal, transcript variant X4	96.639	0	936	CQW23_14791	hypothetical protein	74.33	0	741	4.64307	0.319898	0.195527	0.514693	0.0481012	4.68482	0.49337
CaDEM01G09670	217	chr1	24686093	24686938	-	6	219	238	54	56	79	96	60.9082	61.8061	12.6449	14.0161	15.4337	22.5233	4.95933	-2.24567	0.0111109	-1.7382	0.0245933	0.507468	0.571254	XP_016571538.1	LOC107869518	pentatricopeptide repeat-containing protein At1g31920	61.837	2.94e-107	321	XP_016571538.1	LOC107869518	pentatricopeptide repeat-containing protein At1g31920	61.837	3.39e-107	321	CQW23_15754	Pentatricopeptide repeat-containing protein	43.038	2.44e-17	80.1	1.82711	0.505938	0.374667	0.367427	0.503963	1.80415	0.141651
CaDEM01G09680	854	chr1	24755670	24764670	+	2	262	80	184	165	164	159	72.7756	21.0851	41.9623	40.3888	31.5373	36.9978	5.34874	-0.0525701	0.959935	-0.298116	0.762724	-0.245546	0.906825	XP_016571571.1	LOC107869567	extra-large guanine nucleotide-binding protein 3	100	0	1773	XP_047251073.1	LOC107869567	extra-large guanine nucleotide-binding protein 3, transcript variant X1	100	0	1773	-	-	-	-	-	-	-	-	-	-	-	-
CaDEM01G09690	107	chr1	24771267	24771750	+	NA	16	9	9	14	42	45	4.8827	2.78645	2.49657	3.85421	8.42395	10.8058	2.48132	-0.326686	0.729569	1.42309	0.178009	1.74978	0.392205	-	-	-	-	-	-	-	-	-	-	-	-	-	-	-	-	-	-	-	-	-	-	-	-
CaDEM01G09700	148	chr1	24773180	24777866	-	2	252	117	99	102	136	119	70.0158	30.621	22.7932	25.1459	26.2326	27.8077	5.07469	-1.01467	0.168395	-0.842112	0.261025	0.172555	0.915001	XP_016571582.1	LOC107869580	uncharacterized protein LOC107869580	100	1.23e-104	295	XP_016571582.1	LOC107869580	uncharacterized LOC107869580	100	1.42e-104	295	-	-	-	-	-	-	-	-	-	-	-	-
CaDEM01G09710	665	chr1	24855769	24868866	+	NA	23	34	27	36	34	32	6.81461	9.22964	6.5559	9.17713	6.90832	7.81903	2.95286	-0.0334191	0.960489	-0.114509	0.863109	-0.08109	0.964085	XP_016571602.1	LOC107869596	uncharacterized protein LOC107869596 isoform X3	77.852	0	1113	XP_016571602.2	LOC107869596	protein SENSITIVE TO UV 2, transcript variant X4	77.852	0	1113	-	-	-	-	-	-	-	-	-	-	-	-
CaDEM01G09720	593	chr1	24893222	24903650	-	2	1191	493	852	851	1314	989	329.168	127.527	192.609	206.367	249.409	227.694	7.79521	-0.0839961	0.911564	0.156442	0.843186	0.240438	0.873318	XP_016571607.1	LOC107869619	DEAD-box ATP-dependent RNA helicase 5	100	0	1132	XP_016571607.1	LOC107869619	DEAD-box ATP-dependent RNA helicase 5, transcript variant X1	100	0	1132	CQW23_03919	DEAD-box ATP-dependent RNA helicase 21	35.468	9.31e-62	213	3.5421	-0.356982	0.262868	-0.401891	0.198124	3.42528	-1.07875
CaDEM01G09730	196	chr1	24931820	24934096	+	NA	0	0	0	0	0	0	-	-	-	-	-	-	-	-	-	-	-	-	-	XP_016538539.1	LOC107839527	sec-independent protein translocase protein TatB	78.788	2.71e-27	103	XP_047250593.1	LOC107839527	sec-independent protein translocase protein TatB, transcript variant X2	78.788	4.46e-28	104	-	-	-	-	-	-	-	-	-	-	-	-
CaDEM01G09740	118	chr1	25052410	25052766	+	NA	0	0	0	0	0	0	-	-	-	-	-	-	-	-	-	-	-	-	-	XP_016570687.1	LOC107868497	uncharacterized protein LOC107868497	85.556	6.14e-48	157	XP_016579256.2	LOC107876960	plant-specific TFIIB-related protein PTF2	77.778	3.39e-33	121	CQW23_09242	hypothetical protein	85.556	2.08e-47	157	1.92522	-0.159031	0.780532	-1.00098	0.0823991	2.41783	-0.769587
CaDEM01G09750	339	chr1	25058001	25065281	+	4	167	415	321	253	287	224	46.5568	107.424	72.8584	61.6805	54.8401	51.9319	6.04153	-0.128027	0.857667	-0.47149	0.506283	-0.343463	0.807518	XP_016571724.1	LOC107869807	secretory carrier-associated membrane protein 4 isoform X1	81.315	1.3e-166	465	XP_047251103.1	LOC107869807	secretory carrier-associated membrane protein 4, transcript variant X1	81.315	8.27e-167	467	CQW23_00853	Secretory carrier-associated membrane protein 5	80.969	1.3e-165	462	5.74236	0.282208	0.344568	0.458732	0.125285	6.27118	0.151611
CaDEM01G09760	369	chr1	25094390	25098805	+	6	10899	9813	182	231	459	509	3008.46	2529.55	41.5113	56.3576	87.4261	117.412	9.92662	-5.85941	0.00599996	-4.78664	0.00973464	1.07277	0.389862	XP_016571704.1	LOC107869777	phosphoribulokinase, chloroplastic	95.48	0	696	XP_016571704.1	LOC107869777	phosphoribulokinase, chloroplastic	95.48	0	696	-	-	-	-	-	-	-	-	-	-	-	-
CaDEM01G09770	215	chr1	25099384	25100031	-	NA	26	16	34	19	60	44	7.64257	4.59054	8.13453	5.06397	11.8341	10.5761	3.00277	0.122905	0.85252	0.971043	0.183601	0.848138	0.515367	XP_016571717.1	LOC107869790	protein BASIC PENTACYSTEINE7-like	98.605	1.91e-158	437	XP_016571711.2	LOC107869790	protein BASIC PENTACYSTEINE7	100	4.78e-161	443	-	-	-	-	-	-	-	-	-	-	-	-
CaDEM01G09780	145	chr1	25144894	25145440	+	NA	0	0	0	0	0	0	-	-	-	-	-	-	-	-	-	-	-	-	-	XP_016553889.1	LOC107853408	premnaspirodiene oxygenase-like	56.522	1.07e-67	213	XP_047266192.1	LOC107868722	premnaspirodiene oxygenase-like	81.333	1.04e-83	244	CQW23_11586	5-epiaristolochene 1,3-dihydroxylase	51.366	2.16e-57	184	-	-	-	-	-	-	-
CaDEM01G09790	301	chr1	25230820	25231725	+	NA	0	0	0	0	0	0	-	-	-	-	-	-	-	-	-	-	-	-	-	XP_016553889.1	LOC107853408	premnaspirodiene oxygenase-like	98.893	0	545	XP_016553889.2	LOC107853408	premnaspirodiene oxygenase	100	0	555	CQW23_00857	5-epiaristolochene 1,3-dihydroxylase	98.155	0	542	-	-	-	-	-	-	-
CaDEM01G09800	642	chr1	25239934	25248946	-	4	747	2471	35	36	78	49	206.63	637.312	8.36005	9.17713	15.2443	11.7249	7.20837	-5.54452	0.010621	-4.85037	0.0184633	0.694152	0.711788	XP_016571696.1	LOC107869767	plastidal glycolate/glycerate translocator 1, chloroplastic	98.043	0	984	XP_016571696.2	LOC107869767	plastidal glycolate/glycerate translocator 1, chloroplastic	98.622	0	988	CQW23_17231	Aconitate hydratase 2, mitochondrial	43.949	2.06e-20	96.3	7.89706	0.731857	0.0223352	0.561803	0.0541099	8.1423	1.02813
CaDEM01G09810	571	chr1	25269414	25273057	-	NA	25	64	6	5	9	5	7.36659	16.9615	1.82001	1.67665	2.17198	1.61567	2.37013	-3.09565	0.039797	-2.91342	0.0549389	0.182229	0.954801	XP_016571691.1	LOC107869755	4-coumarate--CoA ligase-like 6	100	0	1173	XP_016571691.1	LOC107869755	4-coumarate--CoA ligase-like 6	100	0	1173	CQW23_00860	4-coumarate--CoA ligase-like 3	98.599	0	1157	0.489165	1.58193	0.0461102	1.03287	0.153812	1.10085	0.279409
CaDEM01G09820	186	chr1	25297137	25297697	-	NA	0	0	0	0	0	0	-	-	-	-	-	-	-	-	-	-	-	-	-	-	-	-	-	-	-	-	-	-	-	-	-	-	-	-	-	-	-	-	-	-	-	-	-
CaDEM01G09830	787	chr1	25317229	25329642	-	4	88	878	391	449	608	464	24.7538	226.752	88.6447	109.103	115.655	107.073	6.80745	0.0565951	0.973242	0.300849	0.85796	0.244254	0.946943	XP_016571685.1	LOC107869743	CSC1-like protein At1g32090	91.789	0	1451	XP_016571685.1	LOC107869743	CSC1-like protein At1g32090, transcript variant X1	91.789	0	1451	CQW23_00861	CSC1-like protein	90.441	0	1417	5.87579	-0.270318	0.259503	-0.28218	0.229619	6.17798	-0.247538
CaDEM01G09840	1486	chr1	25364444	25371563	-	5	41	30	214	218	197	128	11.7824	8.19873	48.7279	53.2122	37.7893	29.8754	4.98472	2.4283	0.0111274	1.81286	0.0270185	-0.61544	0.504181	XP_016571677.1	LOC107869723	G-type lectin S-receptor-like serine/threonine-protein kinase CES101	77.162	0	2328	XP_016571677.1	LOC107869723	G-type lectin S-receptor-like serine/threonine-protein kinase CES101	77.162	0	2328	CQW23_00982	hypothetical protein	94.937	0	1543	4.49251	-0.842862	0.0223216	-1.02384	0.00876908	3.69994	-0.461773
CaDEM01G09850	1541	chr1	25373777	25382897	-	5	167	17	309	329	306	225	46.5568	4.84827	70.1522	80.0687	58.4397	52.1616	5.70257	1.97225	0.219882	1.47306	0.358988	-0.499192	0.869138	XP_016571677.1	LOC107869723	G-type lectin S-receptor-like serine/threonine-protein kinase CES101	94.491	0	2982	XP_016571677.1	LOC107869723	G-type lectin S-receptor-like serine/threonine-protein kinase CES101	94.491	0	2982	CQW23_00984	hypothetical protein	96.338	0	1570	1.81186	-0.859106	0.0850824	0.125569	0.787397	2.33656	-1.30548
CaDEM01G09860	553	chr1	25419330	25421675	+	NA	0	1	0	1	0	0	-	-	-	-	-	-	-	-	-	-	-	-	-	XP_016553883.1	LOC107853401	uncharacterized protein LOC107853401	99.819	0	1142	XP_016553883.2	LOC107853401	uncharacterized LOC107853401	100	0	1144	-	-	-	-	-	-	-	-	-	-	-	-
CaDEM01G09870	140	chr1	25424667	25425122	+	NA	0	0	0	0	0	0	-	-	-	-	-	-	-	-	-	-	-	-	-	XP_016554585.1	LOC107854107	uncharacterized protein LOC107854107	65.563	5.33e-59	181	XP_016554585.1	LOC107854107	uncharacterized LOC107854107	65.563	6.14e-59	181	CQW23_25632	hypothetical protein	34.247	1.2e-18	80.9	0.256281	-2.87747	0.0332243	-3.64049	0.0185189	0.333284	-1.36352
CaDEM01G09880	1171	chr1	25432729	25448584	+	1	255	316	879	752	674	546	70.8437	81.9088	198.698	182.414	128.159	125.913	7.03738	1.325	0.0224439	0.738037	0.102551	-0.58696	0.439223	XP_016571670.1	LOC107869701	protein TPR2-like isoform X2	95.42	0	2305	XP_016571670.2	LOC107869701	protein TOPLESS-RELATED PROTEIN 2, transcript variant X2	95.589	0	2310	CQW23_24574	hypothetical protein	46	1.1e-18	84	-	-	-	-	-	2.50966	-1.2338
CaDEM01G09890	462	chr1	25453560	25456271	+	NA	4	18	35	45	65	36	1.57085	5.106	8.36005	11.3547	12.7814	8.73805	3.01025	1.75346	0.152543	1.96028	0.154199	0.206821	0.937603	XP_016571658.1	LOC107869690	uncharacterized protein At1g51745-like	100	0	954	XP_016571658.1	LOC107869690	uncharacterized protein At1g51745	100	0	954	-	-	-	-	-	-	-	-	-	-	-	-
CaDEM01G09900	302	chr1	25477670	25480926	+	NA	7	2	15	19	25	15	2.39881	0.982354	3.84968	5.06397	5.20324	3.91321	1.85267	1.77553	0.163695	1.76771	0.189732	-0.00782017	1	XP_016571647.1	LOC107869665	myb family transcription factor APL isoform X2	99.642	0	576	XP_016571647.2	LOC107869665	myb family transcription factor PHL11, transcript variant X2	100	0	579	CQW23_14770	Myb family transcription factor APL	68.675	8.71e-105	305	1.35347	0.292593	0.648173	1.08278	0.0852279	2.42436	-0.0973745
CaDEM01G09910	313	chr1	25485635	25490211	+	3	8	27	14	18	235	171	2.6748	7.42554	3.62416	4.82201	44.9885	39.7549	4.11829	-0.228051	0.793947	3.29825	0.0273374	3.5263	0.228072	XP_016571640.1	LOC107869653	bifunctional pinoresinol-lariciresinol reductase	100	0	647	XP_016571640.1	LOC107869653	bifunctional pinoresinol-lariciresinol reductase	100	0	647	CQW23_14772	Bifunctional pinoresinol-lariciresinol reductase	81.029	0	529	-0.90406	-0.157721	0.949799	1.71969	0.351874	0.152497	-2.78466
CaDEM01G09920	980	chr1	25501762	25509979	-	NA	9	22	7	7	16	12	2.95079	6.13691	2.04553	2.16055	3.49816	3.22395	1.73323	-1.2535	0.220717	-0.422115	0.670346	0.831382	0.686662	XP_016571634.1	LOC107869646	putative disease resistance protein RGA4	98.684	0	1997	NP_001311904.1	LOC107869646	putative disease resistance protein RGA4	97.976	0	1989	CQW23_00990	putative disease resistance protein RGA4	89.536	0	1512	1.93115	-0.0729698	0.869601	0.00842366	0.985093	2.19388	-0.7645
CaDEM01G09930	430	chr1	25561873	25566039	-	NA	3	1	5	2	7	8	1.29486	0.724626	1.59449	0.9508	1.79307	2.30493	0.549098	0.565829	0.724027	1.56494	0.331839	0.999107	0.729887	XP_016566102.1	LOC107864286	histone acetyltransferase KAT6B-like	45.627	2.32e-46	164	XP_047264053.1	LOC107864286	histone acetyltransferase KAT6B	45.627	2.67e-46	164	CQW23_33091	hypothetical protein	37.255	1.23e-13	73.2	-	-	-	-	-	-	-
CaDEM01G09940	337	chr1	25570664	25571800	+	NA	1	17	5	6	15	10	0.742886	4.84827	1.59449	1.9186	3.3087	2.76444	1.34798	-0.62305	0.724277	0.461301	0.804768	1.08435	0.760506	XP_016553873.1	LOC107853389	UPF0481 protein At3g47200-like	89.153	0	679	XP_016553866.1	LOC107853389	UPF0481 protein At3g47200	89.153	0	679	CQW23_24913	hypothetical protein	37.176	1.13e-56	196	-	-	-	-	-	-	-
CaDEM01G09950	124	chr1	25580712	25581086	-	NA	0	0	0	0	0	0	-	-	-	-	-	-	-	-	-	-	-	-	-	XP_016553351.1	LOC107852827	uncharacterized protein LOC107852827	85.246	5.56e-72	217	XP_047264204.1	LOC124896640	uncharacterized LOC124896640	83.065	7.97e-72	217	CQW23_01967	hypothetical protein	37.963	2.53e-23	88.6	-	-	-	-	-	-	-
CaDEM01G09960	415	chr1	25609654	25611029	+	NA	0	6	2	0	3	3	0.466898	2.01326	0.917936	0.466898	1.03526	1.15616	0.0157754	-1.43602	0.62521	-0.159278	0.961013	1.27674	0.838353	XP_016570693.1	LOC107868470	uncharacterized protein LOC107868470	94.93	0	687	XP_016553866.1	LOC107853389	UPF0481 protein At3g47200	60.175	0	512	CQW23_24913	hypothetical protein	38.142	1.28e-64	221	-	-	-	-	-	-	-
CaDEM01G09970	1034	chr1	25657449	25663023	+	4	62	123	18	32	38	18	17.5781	32.1674	4.52623	8.20933	7.66613	4.60248	3.62848	-2.04243	0.0677726	-2.00161	0.0878956	0.0408196	0.994179	XP_016571616.1	LOC107869629	putative disease resistance protein RGA3	99.698	0	2035	NP_001311902.1	LOC107869629	putative disease resistance protein RGA3	99.094	0	2020	CQW23_00993	Disease resistance protein RGA2	99.496	0	2029	2.32642	-0.817091	0.120743	-0.483653	0.324203	2.97216	-1.74552
CaDEM01G09980	147	chr1	25786489	25786932	+	NA	0	0	1	0	0	0	-	-	-	-	-	-	-	-	-	-	-	-	-	XP_016571750.1	LOC107869850	LOW QUALITY PROTEIN: putative disease resistance protein RGA4	100	3.84e-94	292	XP_016571750.2	LOC107869850	putative disease resistance protein RGA4	100	1.2e-95	291	CQW23_00993	Disease resistance protein RGA2	74.126	6.58e-66	215	2.32642	-0.817091	0.120743	-0.483653	0.324203	2.97216	-1.74552
CaDEM01G09990	416	chr1	25798948	25800594	+	NA	1	0	2	2	6	1	0.742886	0.466898	0.917936	0.9508	1.60362	0.696653	-0.119305	1.70067	0.475279	2.09926	0.390602	0.398595	0.934242	XP_016571750.1	LOC107869850	LOW QUALITY PROTEIN: putative disease resistance protein RGA4	82.292	0	768	XP_016571750.2	LOC107869850	putative disease resistance protein RGA4	82.083	0	765	CQW23_00994	putative disease resistance protein RGA4	69.167	0	582	-0.990834	-	-	-	-	0.44816	-
CaDEM01G10000	139	chr1	25814857	25815276	-	NA	0	0	0	0	0	0	-	-	-	-	-	-	-	-	-	-	-	-	-	XP_016576387.1	LOC107873992	uncharacterized protein LOC107873992	29.545	1.21e-06	46.2	XP_047265558.1	LOC124897116	uncharacterized LOC124897116	84	4.55e-07	46.6	-	-	-	-	-	-	-	-	-	-	-	-
CaDEM01G10010	1008	chr1	25854691	25859925	+	NA	75	40	34	49	104	64	21.166	10.776	8.13453	12.3225	20.1701	15.1712	3.87052	-0.600148	0.421105	0.175522	0.834977	0.775671	0.628537	XP_016571758.1	LOC107869862	putative disease resistance protein RGA3	78.021	0	1437	NP_001311906.1	LOC107869862	putative disease resistance protein RGA3	76.067	0	1397	CQW23_06762	hypothetical protein	27.318	7.04e-52	199	3.10894	0.130687	0.742671	0.248104	0.50436	2.18469	-0.807311
CaDEM01G10020	274	chr1	25880035	25882822	+	NA	82	37	93	77	69	53	23.0979	10.0028	21.4401	19.0971	13.5392	12.6439	4.05475	0.37885	0.532447	-0.266797	0.695546	-0.645646	0.628537	XP_016571775.1	LOC107869883	transmembrane protein 45B	100	0	556	XP_047251133.1	LOC107869883	transmembrane protein 45B, transcript variant X2	100	0	556	CQW23_00997	hypothetical protein	99.27	0	554	4.01937	0.0515949	0.846889	-0.584972	0.0336841	4.19137	-0.393251
CaDEM01G10030	237	chr1	25884973	25903960	-	NA	187	141	209	174	247	197	52.0766	36.8065	47.6003	42.5664	47.2619	45.7285	5.50276	0.0343165	0.934782	0.0834439	0.845637	0.0491274	0.967507	XP_016571784.1	LOC107869893	MOB kinase activator-like 1A	84.804	9.39e-121	342	XP_016571784.1	LOC107869893	MOB kinase activator-like 1A	84.804	1.08e-120	342	CQW23_00998	MOB kinase activator-like 1A	84.804	4.87e-121	342	7.14912	0.373678	0.119478	-0.0675929	0.775649	7.47761	-0.0728945
CaDEM01G10040	214	chr1	25982052	25982779	+	NA	0	0	0	0	0	0	-	-	-	-	-	-	-	-	-	-	-	-	-	XP_016558426.1	LOC107858256	uncharacterized protein LOC107858256	39.45	2.93e-36	134	XP_047262922.1	LOC124896010	uncharacterized LOC124896010	42.523	1.39e-39	144	CQW23_22522	hypothetical protein	41.204	9.94e-35	129	-	-	-	-	-	-	-
CaDEM01G10050	400	chr1	26008731	26014170	-	NA	52	32	5	14	118	73	14.8183	8.71418	1.59449	3.85421	22.8224	17.239	3.53009	-2.29336	0.0816307	0.798146	0.411083	3.09151	0.283639	XP_016571792.1	LOC107869904	transmembrane protein 45B	97.288	0	588	XP_016571792.1	LOC107869904	transmembrane protein 45B	97.288	0	588	CQW23_00999	hypothetical protein	96.271	0	582	3.70176	2.50705	0.00196871	2.11295	0.00385167	4.3121	0.3871
CaDEM01G10060	367	chr1	26050491	26054348	+	NA	26	35	13	12	82	74	7.64257	9.48737	3.39864	3.37031	16.0021	17.4687	3.26444	-1.45621	0.0573972	1.00795	0.128905	2.46416	0.228072	XP_016571804.1	LOC107869915	growth-regulating factor 3-like	98.352	0	741	XP_047251139.1	LOC107869915	growth-regulating factor 4, transcript variant X3	100	0	758	CQW23_01000	Growth-regulating factor 5	99.375	0	670	2.55015	1.05443	0.0314975	2.58338	0.000481586	3.50897	0.531478
CaDEM01G10070	1188	chr1	26075563	26089451	+	NA	3	32	8	11	17	15	1.29486	8.71418	2.27105	3.12836	3.68761	3.91321	1.93688	-0.731376	0.604271	-0.0673977	0.971066	0.663978	0.823974	XP_016571806.1	LOC107869928	DNA-directed RNA polymerases IV and V subunit 2-like	97.377	0	2453	XP_016571806.1	LOC107869928	DNA-directed RNA polymerases IV and V subunit 2	97.377	0	2453	CQW23_01001	DNA-directed RNA polymerases IV and V subunit 2	96.23	0	2421	1.55947	1.07828	0.0603178	1.545	0.0136492	1.67284	0.176363
CaDEM01G10080	216	chr1	26090463	26094039	+	NA	0	6	12	7	4	0	0.466898	2.01326	3.17312	2.16055	1.22471	0.466898	0.670733	1.42111	0.552089	-0.955239	0.76656	-2.37635	0.658773	XP_016553905.1	LOC107853422	uncharacterized protein LOC107853422	100	1.64e-147	409	XP_016553905.1	LOC107853422	uncharacterized LOC107853422	100	1.89e-147	409	CQW23_01002	hypothetical protein	100	1.14e-147	409	-0.376112	2.42447	0.141866	3.37547	0.040432	1.23574	5.58201
CaDEM01G10090	216	chr1	26111488	26112835	+	NA	2	13	13	6	18	20	1.01887	3.81736	3.39864	1.9186	3.87706	5.06198	1.68475	0.317475	0.840803	1.0955	0.464071	0.778022	0.790468	XP_016571807.1	LOC107869944	protein BREVIS RADIX-like	98.592	2.76e-100	294	XP_016571807.1	LOC107869944	protein BREVIS RADIX	98.592	3.18e-100	294	CQW23_01003	Protein BREVIS RADIX	98.592	2.06e-100	293	5.19171	-2.37355	4.97759e-05	-1.46379	0.000173618	5.76854	-2.04899
CaDEM01G10100	297	chr1	26113881	26114774	-	NA	24	80	59	63	94	84	7.0906	21.0851	13.7725	15.7098	18.2755	19.7663	3.99787	0.188983	0.809303	0.577015	0.469981	0.388032	0.80363	XP_016571816.1	LOC107869960	E3 ubiquitin-protein ligase RING1-like	99.327	0	603	XP_016571816.1	LOC107869960	probable E3 ubiquitin-protein ligase RHC1A, transcript variant X2	99.327	0	603	CQW23_01004	hypothetical protein	99.327	0	603	3.95121	0.310113	0.237084	0.0516684	0.848401	4.78906	-0.881797
CaDEM01G10110	250	chr1	26129229	26130058	+	NA	0	1	0	1	1	0	-	-	-	-	-	-	-	-	-	-	-	-	-	XP_016571202.1	LOC107869120	B3 domain-containing protein At2g33720-like	59.633	7.13e-36	124	XP_047251152.1	LOC124886514	uncharacterized LOC124886514	88.636	7.51e-81	244	CQW23_01010	hypothetical protein	43.854	2.98e-55	181	-	-	-	-	-	-	-
CaDEM01G10120	331	chr1	26145565	26147880	+	NA	0	0	0	0	0	0	-	-	-	-	-	-	-	-	-	-	-	-	-	XP_016571202.1	LOC107869120	B3 domain-containing protein At2g33720-like	73.333	1.76e-23	94.4	XP_047251152.1	LOC124886514	uncharacterized LOC124886514	51.786	3.96e-22	94.7	CQW23_01010	hypothetical protein	84.151	6.24e-142	405	-	-	-	-	-	-	-
CaDEM01G10130	348	chr1	26190116	26200380	-	NA	0	0	0	0	0	0	-	-	-	-	-	-	-	-	-	-	-	-	-	XP_016582287.1	LOC107879869	uncharacterized protein LOC107879869	69.032	7.28e-68	226	XP_016582287.2	LOC107879869	uncharacterized LOC107879869	69.032	7.5e-68	226	CQW23_01005	Serine/threonine-protein kinase MAK	87.931	5.32e-99	315	7.25936	-0.480266	0.0524459	-0.488904	0.0454353	6.8691	-0.0899794
CaDEM01G10140	165	chr1	26218221	26219919	+	NA	89	27	18	7	7	2	25.0298	7.42554	4.52623	2.16055	1.79307	0.926407	2.7705	-2.34103	0.0267857	-4.03832	0.0150566	-1.6973	0.357395	XP_016553916.1	LOC107853439	heavy metal-associated isoprenylated plant protein 22-like	91.111	2.22e-120	337	XP_016553916.1	LOC107853439	heavy metal-associated isoprenylated plant protein 30	91.111	2.56e-120	337	CQW23_01006	hypothetical protein	87.77	6.86e-85	245	0.69237	-3.82329	0.00510259	-0.697291	0.39872	3.12908	-5.21551
CaDEM01G10150	331	chr1	26220698	26223083	-	NA	4	12	24	18	11	8	1.57085	3.55963	5.87935	4.82201	2.55089	2.30493	1.78932	1.24473	0.248486	-0.0605163	0.965175	-1.30525	0.546952	XP_016571912.1	LOC107870017	probable methyltransferase PMT21	94.667	0	581	XP_047251215.1	LOC107870017	probable methyltransferase PMT21, transcript variant X10	94.667	0	581	CQW23_01008	putative methyltransferase PMT20	94	0	578	6.03117	-0.752606	0.106562	-0.038548	0.934349	7.20327	0.302725
CaDEM01G10160	150	chr1	26223167	26223619	-	NA	5	53	59	67	66	33	1.84684	14.1265	13.7725	16.6776	12.9708	8.04879	3.49538	1.17504	0.430974	0.727863	0.668098	-0.447175	0.893687	XP_016553921.1	LOC107853448	thymocyte nuclear protein 1	100	3.45e-107	301	XP_016553921.1	LOC107853448	thymocyte nuclear protein 1	100	3.98e-107	301	-	-	-	-	-	-	-	-	-	-	-	-
CaDEM01G10170	569	chr1	26298207	26301181	-	1	14	117	140	151	126	75	4.33072	30.621	32.0395	37.0015	24.338	17.6985	4.60703	1.24345	0.360682	0.595724	0.694425	-0.647728	0.811797	XP_016571912.1	LOC107870017	probable methyltransferase PMT21	93.802	0	1152	XP_047251215.1	LOC107870017	probable methyltransferase PMT21, transcript variant X10	93.802	0	1152	CQW23_20156	hypothetical protein	29.06	6.48e-07	52	-	-	-	-	-	-	-
CaDEM01G10180	369	chr1	26342516	26344483	+	2	1110	423	873	666	350	224	306.813	109.486	197.345	161.606	66.7757	51.9319	7.21828	-0.0751706	0.90832	-1.68929	0.0597408	-1.61412	0.300272	XP_016571924.1	LOC107870041	uncharacterized protein LOC107870041	99.458	0	750	XP_016571924.2	LOC107870041	uncharacterized LOC107870041	100	0	754	CQW23_01009	hypothetical protein	99.187	0	748	8.59994	-0.894548	0.0272046	-0.78159	0.0411255	7.56689	0.3211
CaDEM01G10190	422	chr1	26355031	26356299	-	NA	1	0	0	0	4	0	-	-	-	-	-	-	-	-	-	-	-	-	-	XP_016571202.1	LOC107869120	B3 domain-containing protein At2g33720-like	77.419	1.64e-66	208	XP_016571202.1	LOC107869120	B3 domain-containing protein At2g33720-like	77.419	1.89e-66	208	CQW23_01010	hypothetical protein	57.143	1.6e-111	332	-	-	-	-	-	-	-
CaDEM01G10200	207	chr1	26406712	26407335	-	NA	0	0	0	0	0	0	-	-	-	-	-	-	-	-	-	-	-	-	-	XP_016571202.1	LOC107869120	B3 domain-containing protein At2g33720-like	59.633	2.44e-38	129	XP_047251152.1	LOC124886514	uncharacterized LOC124886514	88.722	1.31e-84	252	CQW23_01010	hypothetical protein	46.058	5.74e-55	179	-	-	-	-	-	-	-
CaDEM01G10210	250	chr1	26435231	26440538	-	NA	0	0	0	0	3	0	-	-	-	-	-	-	-	-	-	-	-	-	-	XP_016571202.1	LOC107869120	B3 domain-containing protein At2g33720-like	78.448	3.56e-61	189	XP_016571202.1	LOC107869120	B3 domain-containing protein At2g33720-like	78.448	4.11e-61	189	CQW23_01010	hypothetical protein	84.211	1.39e-85	259	-	-	-	-	-	-	-
CaDEM01G10220	146	chr1	26439373	26442929	+	NA	103	110	202	198	179	148	28.8936	28.8169	46.0217	48.3732	34.3791	34.4705	5.20317	0.718178	0.0885119	0.258271	0.477212	-0.459907	0.527655	XP_016572559.1	LOC107870501	50S ribosomal protein L24	78.846	2.91e-50	158	XP_047251235.1	LOC107870501	50S ribosomal protein L24, transcript variant X3	78.846	3.35e-50	158	CQW23_01011	50S ribosomal protein L24	93.694	1.16e-71	210	4.50533	1.42321	0.00073829	1.68831	0.00028463	5.51001	1.23713
CaDEM01G10230	667	chr1	26444712	26449126	-	NA	118	78	123	127	106	107	33.0334	20.5697	28.2057	31.1947	20.549	25.0506	4.72319	0.161843	0.765873	-0.225441	0.696986	-0.387284	0.728963	XP_016572571.1	LOC107870522	replication protein A 70 kDa DNA-binding subunit A	79.912	0	612	XP_016572571.2	LOC107870522	replication protein A 70 kDa DNA-binding subunit A	79.912	0	611	CQW23_01012	Replication protein A 70 kDa DNA-binding subunit C	79.691	0	609	2.93306	1.40865	0.00562399	1.85347	0.00129232	3.61972	0.516205
CaDEM01G10240	242	chr1	26452722	26453879	+	2	325	172	66	57	117	72	90.1628	44.7961	15.3511	14.2581	22.633	17.0092	5.08386	-2.14807	0.0175351	-1.73995	0.0349045	0.40812	0.696752	XP_016572581.1	LOC107870534	probable inactive receptor kinase At1g27190	80.717	7.12e-124	349	XP_016572581.2	LOC107870534	probably inactive leucine-rich repeat receptor-like protein kinase At5g48380	80.992	6.36e-137	383	CQW23_29415	hypothetical protein	61.688	1e-115	340	1.11966	-1.96094	0.0111318	-2.63638	0.00282382	2.4658	-2.4651
CaDEM01G10250	586	chr1	26457376	26466249	-	NA	93	65	62	45	90	60	26.1337	17.2192	14.4491	11.3547	17.5177	14.2522	4.07003	-0.752098	0.128794	-0.439221	0.341981	0.312877	0.731367	XP_016572020.1	LOC107870116	RNA-dependent RNA polymerase 6	63.636	6.24e-81	276	XP_047268354.1	LOC107870116	RNA-dependent RNA polymerase 6, transcript variant X1	63.636	7.2e-81	276	CQW23_01014	RNA-dependent RNA polymerase 6	64.871	0	541	3.48857	0.433313	0.207336	0.329339	0.323793	4.42919	0.0797955
CaDEM01G10260	307	chr1	26470585	26475508	-	NA	8	10	10	5	9	14	2.6748	3.04417	2.72209	1.67665	2.17198	3.68346	1.40934	-0.438109	0.688982	0.0180762	0.989784	0.456185	0.847172	XP_016572658.1	LOC107870572	probable acyl-activating enzyme 1, peroxisomal isoform X3	71.154	2.01e-94	288	XP_016572658.2	LOC107870572	butanoate--CoA ligase AAE1, transcript variant X5	72.115	3.13e-96	292	CQW23_01016	putative acyl-activating enzyme 2	72.115	4.4e-96	294	-	-	-	-	-	0.478389	-0.0688858
CaDEM01G10270	274	chr1	26512001	26515518	+	6	237	317	91	74	148	147	65.8759	82.1666	20.9891	18.3713	28.506	34.2408	5.37891	-1.92322	0.013719	-1.24931	0.0436607	0.673903	0.442982	XP_016572668.1	LOC107870601	uncharacterized protein LOC107870601	100	0	520	XP_016572668.1	LOC107870601	uncharacterized LOC107870601	100	0	520	CQW23_01017	hypothetical protein	99.231	0	516	6.27966	-0.971504	0.00488225	-1.31703	0.00101392	6.37828	-1.90201
CaDEM01G10280	177	chr1	26530237	26531068	+	NA	0	0	0	0	0	0	-	-	-	-	-	-	-	-	-	-	-	-	-	XP_016541873.1	LOC107842492	uncharacterized protein LOC107842492 isoform X1	69.318	8.99e-84	249	XP_047264283.1	LOC107863770	replication protein A 70 kDa DNA-binding subunit B	69.663	4.58e-85	257	CQW23_11167	Protein CYPRO4	75.281	5.45e-92	273	-	-	-	-	-	-0.267888	-
CaDEM01G10290	89	chr1	26572970	26573239	+	NA	0	0	0	0	0	0	-	-	-	-	-	-	-	-	-	-	-	-	-	XP_016546465.1	LOC107846667	zinc finger protein KNUCKLES-like	87.719	1.2e-29	102	XP_016546465.1	LOC107846667	zinc finger protein KNUCKLES-like	87.719	1.39e-29	102	CQW23_05635	Zinc finger protein 1	90.244	3.25e-20	80.5	-	-	-	-	-	-	-
CaDEM01G10300	457	chr1	26576285	26577762	+	5	220	93	388	324	449	336	61.1842	24.4356	87.9681	78.859	85.5316	77.6643	6.11512	1.06856	0.124028	1.03808	0.157354	-0.0304821	0.992929	XP_016572610.1	LOC107870553	probable acyl-activating enzyme 1, peroxisomal	93.061	0	932	XP_016572610.1	LOC107870553	butanoate--CoA ligase AAE1	93.061	0	932	CQW23_01018	Acetate/butyrate--CoA ligase AAE7, peroxisomal	92.245	0	925	5.67713	0.688331	0.0856198	0.644389	0.0961102	5.39421	0.146839
CaDEM01G10310	551	chr1	26580636	26584302	+	6	182	213	43	42	161	165	50.6966	55.3629	10.1642	10.6288	30.9689	38.3764	5.02887	-2.39911	0.00784097	-0.624992	0.154481	1.77412	0.228072	XP_016572621.1	LOC107870562	uncharacterized protein LOC107870562	98.269	0	1034	XP_016572621.2	LOC107870562	uncharacterized LOC107870562	99.808	0	1058	CQW23_01019	hypothetical protein	98.846	0	1050	4.54446	0.472849	0.162164	0.848613	0.0237395	4.58917	-0.232479
CaDEM01G10320	95	chr1	26583324	26587072	-	NA	116	149	191	144	135	130	32.4815	38.8683	43.541	35.3078	26.0431	30.335	5.10503	0.151406	0.716547	-0.344929	0.435027	-0.496335	0.579185	XP_016572677.1	LOC107870609	ubiquitin-fold modifier 1	100	3.72e-64	189	XP_016572677.1	LOC107870609	ubiquitin-fold modifier 1	100	4.29e-64	189	CQW23_01020	Ubiquitin-fold modifier 1	88.421	2.91e-52	158	5.71732	0.145023	0.583822	-0.227023	0.37176	5.5032	0.430614
CaDEM01G10330	81	chr1	26593410	26593655	+	NA	0	0	0	0	0	0	-	-	-	-	-	-	-	-	-	-	-	-	-	-	-	-	-	-	-	-	-	-	-	-	-	-	-	-	-	-	-	-	-	-	-	-	-
CaDEM01G10340	297	chr1	26626868	26636967	+	NA	46	24	47	42	59	48	13.1623	6.65236	11.0663	10.6288	11.6447	11.4951	3.43025	0.186767	0.777515	0.284965	0.682511	0.0981983	0.957991	XP_016572689.1	LOC107870616	uncharacterized protein LOC107870616	100	0	608	XP_016572689.1	LOC107870616	uncharacterized LOC107870616	100	0	608	-	-	-	-	-	-	-	-	-	-	-	-
CaDEM01G10350	254	chr1	26743574	26748873	+	NA	0	0	0	0	0	0	-	-	-	-	-	-	-	-	-	-	-	-	-	XP_016539461.1	LOC107840158	protein LNK2-like isoform X9	71.429	8.84e-09	55.8	XP_047254195.1	LOC107840158	protein LNK2, transcript variant X11	71.429	1.01e-08	55.8	-	-	-	-	-	-	-	-	-	-	-	-
CaDEM01G10360	316	chr1	26756859	26758017	+	NA	7	16	17	10	42	35	2.39881	4.59054	4.30072	2.88641	8.42395	8.5083	2.39013	0.0669675	0.950877	1.40197	0.187233	1.335	0.485724	XP_016571586.1	LOC107869591	cytochrome P450 71A1-like	61.364	2.35e-133	389	XP_016571586.2	LOC107869591	cytochrome P450 71A1, transcript variant X1	61.039	5.55e-133	388	CQW23_08739	Cytochrome	32.967	2.21e-49	171	4.66909	-0.987115	0.0524459	0.418427	0.357919	3.92999	-0.768757
CaDEM01G10370	87	chr1	26833265	26841276	+	NA	0	0	0	0	0	0	-	-	-	-	-	-	-	-	-	-	-	-	-	XP_016561510.1	LOC107860612	uncharacterized protein LOC107860612 isoform X2	79.545	1.68e-20	82.8	XP_016561510.1	LOC107860612	uncharacterized LOC107860612, transcript variant X2	79.545	1.93e-20	82.8	-	-	-	-	-	-	-	-	-	-	-	-
CaDEM01G10380	97	chr1	26961997	26962290	-	NA	1	1	0	0	0	1	-	-	-	-	-	-	-	-	-	-	-	-	-	XP_016573661.1	LOC107871257	probable LRR receptor-like serine/threonine-protein kinase At3g47570	62.195	1.99e-25	98.6	XP_047266229.1	LOC107871257	probable LRR receptor-like serine/threonine-protein kinase At3g47570	57.143	7.08e-25	97.4	CQW23_09326	hypothetical protein	44.872	1.44e-16	73.2	-	-	-	-	-	-	-
CaDEM01G10390	83	chr1	26986934	26987299	-	NA	0	0	0	0	0	0	-	-	-	-	-	-	-	-	-	-	-	-	-	XP_016562274.1	LOC107861448	uncharacterized protein At5g19025	71.429	2.21e-18	75.5	XP_016562274.1	LOC107861448	uncharacterized protein At5g19025	71.429	2.55e-18	75.5	CQW23_05920	hypothetical protein	69.388	1.89e-17	72.8	2.71824	-0.876694	0.0549986	-0.403337	0.319078	2.85963	0.288099
CaDEM01G10400	354	chr1	26998049	26999332	+	NA	2	1	0	2	2	3	-	-	-	-	-	-	-	-	-	-	-	-	-	XP_016573661.1	LOC107871257	probable LRR receptor-like serine/threonine-protein kinase At3g47570	50.585	3.11e-117	365	XP_047266221.1	LOC107870638	receptor kinase-like protein Xa21	81.119	0	626	CQW23_00825	hypothetical protein	81.265	0	627	0.461588	1.64086	0.165549	1.32506	0.254944	0.836121	-0.723269
CaDEM01G10410	123	chr1	27011091	27011875	+	NA	1	0	0	0	0	0	-	-	-	-	-	-	-	-	-	-	-	-	-	XP_016558179.1	LOC107857923	chaperone protein HtpG-like	56.452	4.32e-33	118	XP_047265819.1	LOC107862262	heat shock protein 82	52	1.1e-28	104	-	-	-	-	-	-	-	-	-	-	-	-
CaDEM01G10420	80	chr1	27012739	27013041	+	NA	0	0	0	0	0	0	-	-	-	-	-	-	-	-	-	-	-	-	-	XP_016556071.1	LOC107855567	uncharacterized protein LOC107855567	42.857	6.21e-12	57.4	XP_047259743.1	LOC124892507	uncharacterized LOC124892507	47.059	4.51e-12	58.9	-	-	-	-	-	-	-	-	-	-	-	-
CaDEM01G10430	563	chr1	27013419	27024726	-	NA	2	1	6	6	7	13	1.01887	0.724626	1.82001	1.9186	1.79307	3.4537	0.856097	1.72849	0.256669	2.28155	0.179298	0.553055	0.824936	XP_016572724.1	LOC107870643	uncharacterized protein LOC107870643 isoform X1	91.297	0	1035	XP_016572724.2	LOC107870643	protein CYCLOPS, transcript variant X1	91.119	0	1033	-	-	-	-	-	-	-	-	-	-	-	-
CaDEM01G10440	297	chr1	27041241	27046443	-	6	405	532	224	178	249	221	112.242	137.578	50.9831	43.5342	47.6408	51.2426	6.20541	-1.40525	0.0229446	-1.34313	0.033038	0.0621254	0.952254	XP_016572751.1	LOC107870663	ATP-dependent Clp protease proteolytic subunit 4, chloroplastic	100	0	607	XP_016572751.2	LOC107870663	ATP-dependent Clp protease proteolytic subunit 4, chloroplastic, transcript variant X2	99.663	0	605	-	-	-	-	-	-	-	-	-	-	-	-
CaDEM01G10450	82	chr1	27053218	27053466	+	NA	0	0	0	0	0	0	-	-	-	-	-	-	-	-	-	-	-	-	-	-	-	-	-	-	-	-	-	-	-	-	-	-	-	-	-	-	-	-	-	-	-	-	-
CaDEM01G10460	115	chr1	27064302	27064649	+	NA	58	14	29	25	53	39	16.4742	4.07509	7.00694	6.51567	10.5079	9.42731	3.16781	-0.438876	0.6616	0.151441	0.896778	0.590316	0.77817	XP_016572258.1	LOC107870288	cell division cycle 5-like protein isoform X2	49.606	4.89e-27	104	XP_016572257.2	LOC107870288	cell division cycle 5-like protein	49.606	6.22e-27	103	CQW23_24006	Myb-related protein 3R-1	34.177	9.37e-05	40	3.73133	-0.470959	0.0914763	-0.555814	0.0503051	3.94445	0.00664887
CaDEM01G10470	102	chr1	27078818	27079126	-	NA	0	0	0	0	0	0	-	-	-	-	-	-	-	-	-	-	-	-	-	XP_016562916.1	LOC107862005	nuclear pore complex protein NUP96	78.409	3.27e-41	144	XP_016562916.1	LOC107862005	nuclear pore complex protein NUP96	78.409	3.77e-41	144	CQW23_00818	hypothetical protein	95.455	7.57e-58	174	-	-	-	-	-	-	-
CaDEM01G10480	95	chr1	27254790	27255077	+	NA	0	0	0	0	0	0	-	-	-	-	-	-	-	-	-	-	-	-	-	XP_016572257.1	LOC107870288	cell division cycle 5-like protein isoform X1	48.193	1.63e-14	67.8	XP_016572257.2	LOC107870288	cell division cycle 5-like protein	48.193	2.22e-14	67.4	CQW23_00819	hypothetical protein	75.258	7.76e-44	139	3.52196	1.28092	0.00278994	1.61805	0.00078247	4.71097	1.39571
CaDEM01G10490	201	chr1	27325662	27327539	-	NA	0	0	0	0	0	0	-	-	-	-	-	-	-	-	-	-	-	-	-	XP_016571908.1	LOC107870008	uncharacterized protein LOC107870008	87.5	4.03e-104	298	-	-	-	-	-	-	CQW23_00815	hypothetical protein	94.937	1.1e-112	321	-	-	-	-	-	-	-
CaDEM01G10500	217	chr1	27504523	27508366	+	NA	0	9	0	1	5	4	0.466898	2.78645	0.466898	0.708849	1.41417	1.38592	0.269588	-2.84593	0.321531	0.170851	0.944364	3.01678	0.624981	XP_016563139.1	LOC107862171	anamorsin homolog	62.882	2.37e-77	233	XP_016563139.1	LOC107862171	anamorsin homolog	62.882	2.73e-77	233	CQW23_00813	Anamorsin -like protein	86.301	2.58e-132	371	-	-	-	-	-	-	-
CaDEM01G10510	156	chr1	27537086	27537556	+	NA	1	28	8	15	77	58	0.742886	7.68327	2.27105	4.09616	15.0548	13.7926	2.88066	-0.207496	0.911831	2.36813	0.215946	2.57563	0.467143	XP_016557146.1	LOC107856687	probable ribosomal protein S11, mitochondrial	100	6.86e-115	325	XP_016542809.2	LOC107843138	probable ribosomal protein S11, mitochondrial, transcript variant X1	96.795	2.04e-110	313	-	-	-	-	-	-	-	-	-	-	-	-
CaDEM01G10520	142	chr1	27555212	27555673	+	NA	0	0	0	0	0	0	-	-	-	-	-	-	-	-	-	-	-	-	-	XP_016557151.1	LOC107856690	MATH domain and coiled-coil domain-containing protein At3g58270 isoform X1	64.341	2.97e-48	157	XP_047251332.1	LOC107856690	uncharacterized LOC107856690, transcript variant X3	64.341	1.06e-47	156	-	-	-	-	-	-	-	-	-	-	-	-
[truncated: 38,340 more rows]
[truncated: 55 more columns]

## Sheet: Data S2
Data S2 DiVenn 2.0 differential expression data for the callus transcriptomes of C. annuum 'Dempsey' and four other species																			Legend
[truncated: 162 more rows]

[truncated: 2 more sheets: Data S3, Data S4]
